# Supplementary material for: The gene repertoire of the main cysteine protease of Trypanosoma cruzi, cruzipain, reveals four sub-types with distinct active sites
Source: Sci Rep. 2021 Sep 14;11:18231. doi: 10.1038/s41598-021-97490-2 (PMC8440672; doi:10.1038/s41598-021-97490-2)
Supplement: Supplementary file 1 — Supplementary Information 1. [file 41598_2021_97490_MOESM1_ESM.xlsx]

## Sheet: Table S1 - complete
Table S1. Identity matrix for complete cruzipain protein sequences from Dm28c, CL Brener and YC6 Trypanosoma cruzi strains. Cells are colored in a graded scale from light green (lower identity) to dark green (higher identity).
#
#
# Percent Identity Matrix - created by Clustal2.1
#
#
1: czp.1.III.7_YC6	100	100	100	98.72	98.93	99.14	96.15	96.15	95.93	96.15	96.15	96.15	96.15	96.15	96.15	96.15	96.15	96.15	96.15	96.15	96.36	96.36	96.36	96.36	95.29	95.07	95.07	95.07	95.07	95.07	95.07	95.07	95.07	95.07	95.07	95.07	95.07	95.07	94.43	94.43	94.43	94.43	94.22	94.65	94.65	94.65	94.43	94.43	91.22
2: czp.1.III.6_YC6	100	100	100	98.72	98.93	99.14	96.15	96.15	95.93	96.15	96.15	96.15	96.15	96.15	96.15	96.15	96.15	96.15	96.15	96.15	96.36	96.36	96.36	96.36	95.29	95.07	95.07	95.07	95.07	95.07	95.07	95.07	95.07	95.07	95.07	95.07	95.07	95.07	94.43	94.43	94.43	94.43	94.22	94.65	94.65	94.65	94.43	94.43	91.22
3: czp.1.III.5_YC6	100	100	100	98.72	98.93	99.14	96.15	96.15	95.93	96.15	96.15	96.15	96.15	96.15	96.15	96.15	96.15	96.15	96.15	96.15	96.36	96.36	96.36	96.36	95.29	95.07	95.07	95.07	95.07	95.07	95.07	95.07	95.07	95.07	95.07	95.07	95.07	95.07	94.43	94.43	94.43	94.43	94.22	94.65	94.65	94.65	94.43	94.43	91.22
4: czp.1.III.2_YC6	98.72	98.72	98.72	100	99.36	99.57	97.43	97.43	97.22	97.43	97.43	97.43	97.43	97.43	97.43	97.43	97.43	97.43	97.43	97.43	97.64	97.64	97.64	97.64	96.57	96.36	96.36	96.36	96.36	96.36	96.36	96.36	96.36	96.36	96.36	96.36	96.36	96.36	95.72	95.72	95.72	95.72	95.5	95.93	95.93	95.93	95.72	95.72	90.79
5: czp.1.III.4_YC6	98.93	98.93	98.93	99.36	100	99.79	96.79	96.79	96.57	96.79	96.79	96.79	96.79	96.79	96.79	96.79	96.79	96.79	96.79	96.79	97	97	97	97	95.93	95.72	95.72	95.72	95.72	95.72	95.72	95.72	95.72	95.72	95.72	95.72	95.72	95.72	95.07	95.07	95.07	95.07	94.86	95.29	95.29	95.29	95.07	95.07	90.15
6: czp.1.III.3_YC6	99.14	99.14	99.14	99.57	99.79	100	97	97	96.79	97	97	97	97	97	97	97	97	97	97	97	97.22	97.22	97.22	97.22	96.15	95.93	95.93	95.93	95.93	95.93	95.93	95.93	95.93	95.93	95.93	95.93	95.93	95.93	95.29	95.29	95.29	95.29	95.07	95.5	95.5	95.5	95.29	95.29	90.36
7: czp.1.I.10_EL	96.15	96.15	96.15	97.43	96.79	97	100	99.57	99.36	99.57	99.57	99.57	99.57	99.57	99.57	99.57	99.57	99.57	99.57	99.57	99.79	99.79	99.79	99.79	98.07	97.86	97.86	97.86	97.86	97.86	97.86	97.86	97.86	97.86	97.86	97.86	97.86	97.86	97.43	97.43	97.43	97.43	97.22	97.64	97.64	97.64	97.43	97.43	88.65
8: czp.1.I.9_EL	96.15	96.15	96.15	97.43	96.79	97	99.57	100	99.36	99.57	99.57	99.57	99.57	99.57	99.57	99.57	99.57	99.57	99.57	99.57	99.79	99.79	99.79	99.79	98.07	97.86	97.86	97.86	97.86	97.86	97.86	97.86	97.86	97.86	97.86	97.86	97.86	97.86	97.43	97.43	97.43	97.43	97.22	97.64	97.64	97.64	97.43	97.43	88.65
9: czp.1.I.2_YC6	95.93	95.93	95.93	97.22	96.57	96.79	99.36	99.36	100	99.79	99.79	99.79	99.79	99.79	99.79	99.79	99.79	99.79	99.79	99.79	99.57	99.57	99.57	99.57	98.29	98.07	98.07	98.07	98.07	98.07	98.07	98.07	98.07	98.07	98.07	98.07	98.07	98.07	97.64	97.64	97.64	97.64	97.43	97.86	97.86	97.86	97.64	97.64	88.87
10: czp.1.I.18_YC6	96.15	96.15	96.15	97.43	96.79	97	99.57	99.57	99.79	100	100	100	100	100	100	100	100	100	100	100	99.79	99.79	99.79	99.79	98.07	97.86	97.86	97.86	97.86	97.86	97.86	97.86	97.86	97.86	97.86	97.86	97.86	97.86	97.43	97.43	97.43	97.43	97.22	97.64	97.64	97.64	97.43	97.43	89.08
11: czp.1.I.15_YC6	96.15	96.15	96.15	97.43	96.79	97	99.57	99.57	99.79	100	100	100	100	100	100	100	100	100	100	100	99.79	99.79	99.79	99.79	98.07	97.86	97.86	97.86	97.86	97.86	97.86	97.86	97.86	97.86	97.86	97.86	97.86	97.86	97.43	97.43	97.43	97.43	97.22	97.64	97.64	97.64	97.43	97.43	89.08
12: czp.1.I.14_YC6	96.15	96.15	96.15	97.43	96.79	97	99.57	99.57	99.79	100	100	100	100	100	100	100	100	100	100	100	99.79	99.79	99.79	99.79	98.07	97.86	97.86	97.86	97.86	97.86	97.86	97.86	97.86	97.86	97.86	97.86	97.86	97.86	97.43	97.43	97.43	97.43	97.22	97.64	97.64	97.64	97.43	97.43	89.08
13: czp.1.I.10_YC6	96.15	96.15	96.15	97.43	96.79	97	99.57	99.57	99.79	100	100	100	100	100	100	100	100	100	100	100	99.79	99.79	99.79	99.79	98.07	97.86	97.86	97.86	97.86	97.86	97.86	97.86	97.86	97.86	97.86	97.86	97.86	97.86	97.43	97.43	97.43	97.43	97.22	97.64	97.64	97.64	97.43	97.43	89.08
14: czp.1.I.8_YC6	96.15	96.15	96.15	97.43	96.79	97	99.57	99.57	99.79	100	100	100	100	100	100	100	100	100	100	100	99.79	99.79	99.79	99.79	98.07	97.86	97.86	97.86	97.86	97.86	97.86	97.86	97.86	97.86	97.86	97.86	97.86	97.86	97.43	97.43	97.43	97.43	97.22	97.64	97.64	97.64	97.43	97.43	89.08
15: czp.1.I.7_YC6	96.15	96.15	96.15	97.43	96.79	97	99.57	99.57	99.79	100	100	100	100	100	100	100	100	100	100	100	99.79	99.79	99.79	99.79	98.07	97.86	97.86	97.86	97.86	97.86	97.86	97.86	97.86	97.86	97.86	97.86	97.86	97.86	97.43	97.43	97.43	97.43	97.22	97.64	97.64	97.64	97.43	97.43	89.08
16: czp.1.I.5_YC6	96.15	96.15	96.15	97.43	96.79	97	99.57	99.57	99.79	100	100	100	100	100	100	100	100	100	100	100	99.79	99.79	99.79	99.79	98.07	97.86	97.86	97.86	97.86	97.86	97.86	97.86	97.86	97.86	97.86	97.86	97.86	97.86	97.43	97.43	97.43	97.43	97.22	97.64	97.64	97.64	97.43	97.43	89.08
17: czp.1.I.4_YC6	96.15	96.15	96.15	97.43	96.79	97	99.57	99.57	99.79	100	100	100	100	100	100	100	100	100	100	100	99.79	99.79	99.79	99.79	98.07	97.86	97.86	97.86	97.86	97.86	97.86	97.86	97.86	97.86	97.86	97.86	97.86	97.86	97.43	97.43	97.43	97.43	97.22	97.64	97.64	97.64	97.43	97.43	89.08
18: czp.1.I.3_YC6	96.15	96.15	96.15	97.43	96.79	97	99.57	99.57	99.79	100	100	100	100	100	100	100	100	100	100	100	99.79	99.79	99.79	99.79	98.07	97.86	97.86	97.86	97.86	97.86	97.86	97.86	97.86	97.86	97.86	97.86	97.86	97.86	97.43	97.43	97.43	97.43	97.22	97.64	97.64	97.64	97.43	97.43	89.08
19: czp.1.I.3_EL	96.15	96.15	96.15	97.43	96.79	97	99.57	99.57	99.79	100	100	100	100	100	100	100	100	100	100	100	99.79	99.79	99.79	99.79	98.07	97.86	97.86	97.86	97.86	97.86	97.86	97.86	97.86	97.86	97.86	97.86	97.86	97.86	97.43	97.43	97.43	97.43	97.22	97.64	97.64	97.64	97.43	97.43	89.08
20: czp.1.I.4_EL	96.15	96.15	96.15	97.43	96.79	97	99.57	99.57	99.79	100	100	100	100	100	100	100	100	100	100	100	99.79	99.79	99.79	99.79	98.07	97.86	97.86	97.86	97.86	97.86	97.86	97.86	97.86	97.86	97.86	97.86	97.86	97.86	97.43	97.43	97.43	97.43	97.22	97.64	97.64	97.64	97.43	97.43	89.08
21: czp.1.I.17_YC6	96.36	96.36	96.36	97.64	97	97.22	99.79	99.79	99.57	99.79	99.79	99.79	99.79	99.79	99.79	99.79	99.79	99.79	99.79	99.79	100	100	100	100	98.29	98.07	98.07	98.07	98.07	98.07	98.07	98.07	98.07	98.07	98.07	98.07	98.07	98.07	97.64	97.64	97.64	97.64	97.43	97.86	97.86	97.86	97.64	97.64	88.87
22: czp.1.I.16_YC6	96.36	96.36	96.36	97.64	97	97.22	99.79	99.79	99.57	99.79	99.79	99.79	99.79	99.79	99.79	99.79	99.79	99.79	99.79	99.79	100	100	100	100	98.29	98.07	98.07	98.07	98.07	98.07	98.07	98.07	98.07	98.07	98.07	98.07	98.07	98.07	97.64	97.64	97.64	97.64	97.43	97.86	97.86	97.86	97.64	97.64	88.87
23: czp.1.I.13_YC6	96.36	96.36	96.36	97.64	97	97.22	99.79	99.79	99.57	99.79	99.79	99.79	99.79	99.79	99.79	99.79	99.79	99.79	99.79	99.79	100	100	100	100	98.29	98.07	98.07	98.07	98.07	98.07	98.07	98.07	98.07	98.07	98.07	98.07	98.07	98.07	97.64	97.64	97.64	97.64	97.43	97.86	97.86	97.86	97.64	97.64	88.87
24: czp.1.I.12_YC6	96.36	96.36	96.36	97.64	97	97.22	99.79	99.79	99.57	99.79	99.79	99.79	99.79	99.79	99.79	99.79	99.79	99.79	99.79	99.79	100	100	100	100	98.29	98.07	98.07	98.07	98.07	98.07	98.07	98.07	98.07	98.07	98.07	98.07	98.07	98.07	97.64	97.64	97.64	97.64	97.43	97.86	97.86	97.86	97.64	97.64	88.87
25: czp.1.I.2_dm28c	95.29	95.29	95.29	96.57	95.93	96.15	98.07	98.07	98.29	98.07	98.07	98.07	98.07	98.07	98.07	98.07	98.07	98.07	98.07	98.07	98.29	98.29	98.29	98.29	100	99.79	99.79	99.79	99.79	99.79	99.79	99.79	99.79	99.79	99.79	99.79	99.79	99.79	98.5	98.5	98.5	98.5	98.29	98.72	98.72	98.72	98.5	98.5	88.87
26: czp.1.I.3_dm28c	95.07	95.07	95.07	96.36	95.72	95.93	97.86	97.86	98.07	97.86	97.86	97.86	97.86	97.86	97.86	97.86	97.86	97.86	97.86	97.86	98.07	98.07	98.07	98.07	99.79	100	100	100	100	100	100	100	100	100	100	100	100	100	98.29	98.29	98.29	98.29	98.5	98.5	98.5	98.5	98.29	98.29	88.65
27: czp.1.I.4_dm28c	95.07	95.07	95.07	96.36	95.72	95.93	97.86	97.86	98.07	97.86	97.86	97.86	97.86	97.86	97.86	97.86	97.86	97.86	97.86	97.86	98.07	98.07	98.07	98.07	99.79	100	100	100	100	100	100	100	100	100	100	100	100	100	98.29	98.29	98.29	98.29	98.5	98.5	98.5	98.5	98.29	98.29	88.65
28: czp.1.I.5_dm28c	95.07	95.07	95.07	96.36	95.72	95.93	97.86	97.86	98.07	97.86	97.86	97.86	97.86	97.86	97.86	97.86	97.86	97.86	97.86	97.86	98.07	98.07	98.07	98.07	99.79	100	100	100	100	100	100	100	100	100	100	100	100	100	98.29	98.29	98.29	98.29	98.5	98.5	98.5	98.5	98.29	98.29	88.65
29: czp.1.I.6_dm28c	95.07	95.07	95.07	96.36	95.72	95.93	97.86	97.86	98.07	97.86	97.86	97.86	97.86	97.86	97.86	97.86	97.86	97.86	97.86	97.86	98.07	98.07	98.07	98.07	99.79	100	100	100	100	100	100	100	100	100	100	100	100	100	98.29	98.29	98.29	98.29	98.5	98.5	98.5	98.5	98.29	98.29	88.65
30: czp.1.I.7_dm28c	95.07	95.07	95.07	96.36	95.72	95.93	97.86	97.86	98.07	97.86	97.86	97.86	97.86	97.86	97.86	97.86	97.86	97.86	97.86	97.86	98.07	98.07	98.07	98.07	99.79	100	100	100	100	100	100	100	100	100	100	100	100	100	98.29	98.29	98.29	98.29	98.5	98.5	98.5	98.5	98.29	98.29	88.65
31: czp.1.I.8_dm28c	95.07	95.07	95.07	96.36	95.72	95.93	97.86	97.86	98.07	97.86	97.86	97.86	97.86	97.86	97.86	97.86	97.86	97.86	97.86	97.86	98.07	98.07	98.07	98.07	99.79	100	100	100	100	100	100	100	100	100	100	100	100	100	98.29	98.29	98.29	98.29	98.5	98.5	98.5	98.5	98.29	98.29	88.65
32: czp.1.I.9_dm28c	95.07	95.07	95.07	96.36	95.72	95.93	97.86	97.86	98.07	97.86	97.86	97.86	97.86	97.86	97.86	97.86	97.86	97.86	97.86	97.86	98.07	98.07	98.07	98.07	99.79	100	100	100	100	100	100	100	100	100	100	100	100	100	98.29	98.29	98.29	98.29	98.5	98.5	98.5	98.5	98.29	98.29	88.65
33: czp.1.I.10_dm28c	95.07	95.07	95.07	96.36	95.72	95.93	97.86	97.86	98.07	97.86	97.86	97.86	97.86	97.86	97.86	97.86	97.86	97.86	97.86	97.86	98.07	98.07	98.07	98.07	99.79	100	100	100	100	100	100	100	100	100	100	100	100	100	98.29	98.29	98.29	98.29	98.5	98.5	98.5	98.5	98.29	98.29	88.65
34: czp.1.I.11_dm28c	95.07	95.07	95.07	96.36	95.72	95.93	97.86	97.86	98.07	97.86	97.86	97.86	97.86	97.86	97.86	97.86	97.86	97.86	97.86	97.86	98.07	98.07	98.07	98.07	99.79	100	100	100	100	100	100	100	100	100	100	100	100	100	98.29	98.29	98.29	98.29	98.5	98.5	98.5	98.5	98.29	98.29	88.65
35: czp.1.I.12_dm28c	95.07	95.07	95.07	96.36	95.72	95.93	97.86	97.86	98.07	97.86	97.86	97.86	97.86	97.86	97.86	97.86	97.86	97.86	97.86	97.86	98.07	98.07	98.07	98.07	99.79	100	100	100	100	100	100	100	100	100	100	100	100	100	98.29	98.29	98.29	98.29	98.5	98.5	98.5	98.5	98.29	98.29	88.65
36: czp.1.I.13_dm28c	95.07	95.07	95.07	96.36	95.72	95.93	97.86	97.86	98.07	97.86	97.86	97.86	97.86	97.86	97.86	97.86	97.86	97.86	97.86	97.86	98.07	98.07	98.07	98.07	99.79	100	100	100	100	100	100	100	100	100	100	100	100	100	98.29	98.29	98.29	98.29	98.5	98.5	98.5	98.5	98.29	98.29	88.65
37: czp.1.I.14_dm28c	95.07	95.07	95.07	96.36	95.72	95.93	97.86	97.86	98.07	97.86	97.86	97.86	97.86	97.86	97.86	97.86	97.86	97.86	97.86	97.86	98.07	98.07	98.07	98.07	99.79	100	100	100	100	100	100	100	100	100	100	100	100	100	98.29	98.29	98.29	98.29	98.5	98.5	98.5	98.5	98.29	98.29	88.65
38: czp.1.I.15_dm28c	95.07	95.07	95.07	96.36	95.72	95.93	97.86	97.86	98.07	97.86	97.86	97.86	97.86	97.86	97.86	97.86	97.86	97.86	97.86	97.86	98.07	98.07	98.07	98.07	99.79	100	100	100	100	100	100	100	100	100	100	100	100	100	98.29	98.29	98.29	98.29	98.5	98.5	98.5	98.5	98.29	98.29	88.65
39: czp.1.I.17_NEL	94.43	94.43	94.43	95.72	95.07	95.29	97.43	97.43	97.64	97.43	97.43	97.43	97.43	97.43	97.43	97.43	97.43	97.43	97.43	97.43	97.64	97.64	97.64	97.64	98.5	98.29	98.29	98.29	98.29	98.29	98.29	98.29	98.29	98.29	98.29	98.29	98.29	98.29	100	99.57	99.57	99.57	99.36	99.36	99.36	99.36	99.57	99.57	88.01
40: czp.1.I.15_NEL	94.43	94.43	94.43	95.72	95.07	95.29	97.43	97.43	97.64	97.43	97.43	97.43	97.43	97.43	97.43	97.43	97.43	97.43	97.43	97.43	97.64	97.64	97.64	97.64	98.5	98.29	98.29	98.29	98.29	98.29	98.29	98.29	98.29	98.29	98.29	98.29	98.29	98.29	99.57	100	100	100	99.36	99.36	99.36	99.36	99.57	99.57	88.01
41: czp.1.I.16_NEL	94.43	94.43	94.43	95.72	95.07	95.29	97.43	97.43	97.64	97.43	97.43	97.43	97.43	97.43	97.43	97.43	97.43	97.43	97.43	97.43	97.64	97.64	97.64	97.64	98.5	98.29	98.29	98.29	98.29	98.29	98.29	98.29	98.29	98.29	98.29	98.29	98.29	98.29	99.57	100	100	100	99.36	99.36	99.36	99.36	99.57	99.57	88.01
42: czp.1.I.18_NEL	94.43	94.43	94.43	95.72	95.07	95.29	97.43	97.43	97.64	97.43	97.43	97.43	97.43	97.43	97.43	97.43	97.43	97.43	97.43	97.43	97.64	97.64	97.64	97.64	98.5	98.29	98.29	98.29	98.29	98.29	98.29	98.29	98.29	98.29	98.29	98.29	98.29	98.29	99.57	100	100	100	99.36	99.36	99.36	99.36	99.57	99.57	88.01
43: czp.1.I.10_NEL	94.22	94.22	94.22	95.5	94.86	95.07	97.22	97.22	97.43	97.22	97.22	97.22	97.22	97.22	97.22	97.22	97.22	97.22	97.22	97.22	97.43	97.43	97.43	97.43	98.29	98.5	98.5	98.5	98.5	98.5	98.5	98.5	98.5	98.5	98.5	98.5	98.5	98.5	99.36	99.36	99.36	99.36	100	99.57	99.57	99.57	99.79	99.79	87.79
44: czp.1.I.7_NEL	94.65	94.65	94.65	95.93	95.29	95.5	97.64	97.64	97.86	97.64	97.64	97.64	97.64	97.64	97.64	97.64	97.64	97.64	97.64	97.64	97.86	97.86	97.86	97.86	98.72	98.5	98.5	98.5	98.5	98.5	98.5	98.5	98.5	98.5	98.5	98.5	98.5	98.5	99.36	99.36	99.36	99.36	99.57	100	100	100	99.79	99.79	88.22
45: czp.1.I.9_NEL	94.65	94.65	94.65	95.93	95.29	95.5	97.64	97.64	97.86	97.64	97.64	97.64	97.64	97.64	97.64	97.64	97.64	97.64	97.64	97.64	97.86	97.86	97.86	97.86	98.72	98.5	98.5	98.5	98.5	98.5	98.5	98.5	98.5	98.5	98.5	98.5	98.5	98.5	99.36	99.36	99.36	99.36	99.57	100	100	100	99.79	99.79	88.22
46: czp.1.I.12_NEL	94.65	94.65	94.65	95.93	95.29	95.5	97.64	97.64	97.86	97.64	97.64	97.64	97.64	97.64	97.64	97.64	97.64	97.64	97.64	97.64	97.86	97.86	97.86	97.86	98.72	98.5	98.5	98.5	98.5	98.5	98.5	98.5	98.5	98.5	98.5	98.5	98.5	98.5	99.36	99.36	99.36	99.36	99.57	100	100	100	99.79	99.79	88.22
47: czp.1.I.8_NEL	94.43	94.43	94.43	95.72	95.07	95.29	97.43	97.43	97.64	97.43	97.43	97.43	97.43	97.43	97.43	97.43	97.43	97.43	97.43	97.43	97.64	97.64	97.64	97.64	98.5	98.29	98.29	98.29	98.29	98.29	98.29	98.29	98.29	98.29	98.29	98.29	98.29	98.29	99.57	99.57	99.57	99.57	99.79	99.79	99.79	99.79	100	100	88.01
48: czp.1.I.11_NEL	94.43	94.43	94.43	95.72	95.07	95.29	97.43	97.43	97.64	97.43	97.43	97.43	97.43	97.43	97.43	97.43	97.43	97.43	97.43	97.43	97.64	97.64	97.64	97.64	98.5	98.29	98.29	98.29	98.29	98.29	98.29	98.29	98.29	98.29	98.29	98.29	98.29	98.29	99.57	99.57	99.57	99.57	99.79	99.79	99.79	99.79	100	100	88.01
49: czp.3.II.15_YC6	91.22	91.22	91.22	90.79	90.15	90.36	88.65	88.65	88.87	89.08	89.08	89.08	89.08	89.08	89.08	89.08	89.08	89.08	89.08	89.08	88.87	88.87	88.87	88.87	88.87	88.65	88.65	88.65	88.65	88.65	88.65	88.65	88.65	88.65	88.65	88.65	88.65	88.65	88.01	88.01	88.01	88.01	87.79	88.22	88.22	88.22	88.01	88.01	100
50: czp.3.II.4_EL	91.43	91.43	91.43	91.01	90.36	90.58	88.87	88.87	89.08	89.29	89.29	89.29	89.29	89.29	89.29	89.29	89.29	89.29	89.29	89.29	89.08	89.08	89.08	89.08	89.08	88.87	88.87	88.87	88.87	88.87	88.87	88.87	88.87	88.87	88.87	88.87	88.87	88.87	88.22	88.22	88.22	88.22	88.01	88.44	88.44	88.44	88.22	88.22	99.79
51: czp.2.II.13_YC6	89.72	89.72	89.72	89.29	88.65	88.87	87.58	87.58	87.79	88.01	88.01	88.01	88.01	88.01	88.01	88.01	88.01	88.01	88.01	88.01	87.79	87.79	87.79	87.79	87.79	87.58	87.58	87.58	87.58	87.58	87.58	87.58	87.58	87.58	87.58	87.58	87.58	87.58	86.94	86.94	86.94	86.94	86.72	87.15	87.15	87.15	86.94	86.94	94.65
52: czp.2.II.12_YC6	89.72	89.72	89.72	89.29	88.65	88.87	87.58	87.58	87.79	88.01	88.01	88.01	88.01	88.01	88.01	88.01	88.01	88.01	88.01	88.01	87.79	87.79	87.79	87.79	87.79	87.58	87.58	87.58	87.58	87.58	87.58	87.58	87.58	87.58	87.58	87.58	87.58	87.58	86.94	86.94	86.94	86.94	86.72	87.15	87.15	87.15	86.94	86.94	94.65
53: czp.2.II.11_YC6	89.51	89.51	89.51	89.08	88.44	88.65	86.94	86.94	87.15	87.37	87.37	87.37	87.37	87.37	87.37	87.37	87.37	87.37	87.37	87.37	87.15	87.15	87.15	87.15	87.15	86.94	86.94	86.94	86.94	86.94	86.94	86.94	86.94	86.94	86.94	86.94	86.94	86.94	86.3	86.3	86.3	86.3	86.08	86.51	86.51	86.51	86.3	86.3	95.29
54: czp.2.II.10_YC6	89.51	89.51	89.51	89.08	88.44	88.65	86.94	86.94	87.15	87.37	87.37	87.37	87.37	87.37	87.37	87.37	87.37	87.37	87.37	87.37	87.15	87.15	87.15	87.15	87.15	86.94	86.94	86.94	86.94	86.94	86.94	86.94	86.94	86.94	86.94	86.94	86.94	86.94	86.3	86.3	86.3	86.3	86.08	86.51	86.51	86.51	86.3	86.3	95.29
55: czp.2.II.14_YC6	89.51	89.51	89.51	89.08	88.44	88.65	86.94	86.94	87.15	87.37	87.37	87.37	87.37	87.37	87.37	87.37	87.37	87.37	87.37	87.37	87.15	87.15	87.15	87.15	87.15	86.94	86.94	86.94	86.94	86.94	86.94	86.94	86.94	86.94	86.94	86.94	86.94	86.94	86.3	86.3	86.3	86.3	86.08	86.51	86.51	86.51	86.3	86.3	94.86
56: czp.2.II.3_EL	89.72	89.72	89.72	89.29	88.65	88.87	87.15	87.15	87.37	87.58	87.58	87.58	87.58	87.58	87.58	87.58	87.58	87.58	87.58	87.58	87.37	87.37	87.37	87.37	87.37	87.15	87.15	87.15	87.15	87.15	87.15	87.15	87.15	87.15	87.15	87.15	87.15	87.15	86.51	86.51	86.51	86.51	86.3	86.72	86.72	86.72	86.51	86.51	95.07
57: czp.3.II.9_NEL	89.29	89.29	89.29	90.58	89.94	90.15	89.08	89.08	89.29	89.08	89.08	89.08	89.08	89.08	89.08	89.08	89.08	89.08	89.08	89.08	89.29	89.29	89.29	89.29	90.15	90.36	90.36	90.36	90.36	90.36	90.36	90.36	90.36	90.36	90.36	90.36	90.36	90.36	89.29	89.29	89.29	89.29	89.51	89.51	89.51	89.51	89.29	89.29	91.43
58: czp.4.II.5_NEL	89.08	89.08	89.08	90.36	89.72	89.94	88.65	88.65	88.87	88.65	88.65	88.65	88.65	88.65	88.65	88.65	88.65	88.65	88.65	88.65	88.87	88.87	88.87	88.87	89.72	89.94	89.94	89.94	89.94	89.94	89.94	89.94	89.94	89.94	89.94	89.94	89.94	89.94	88.87	88.87	88.87	88.87	89.08	89.08	89.08	89.08	88.87	88.87	88.65
59: czp.4.II.7_NEL	88.22	88.22	88.22	89.51	88.87	89.08	87.79	87.79	88.01	87.79	87.79	87.79	87.79	87.79	87.79	87.79	87.79	87.79	87.79	87.79	88.01	88.01	88.01	88.01	88.87	89.08	89.08	89.08	89.08	89.08	89.08	89.08	89.08	89.08	89.08	89.08	89.08	89.08	88.01	88.01	88.01	88.01	88.22	88.22	88.22	88.22	88.01	88.01	89.51
60: czp.2.II.2_dm28c	88.87	88.87	88.87	90.15	89.51	89.72	88.87	88.87	88.87	88.87	88.87	88.87	88.87	88.87	88.87	88.87	88.87	88.87	88.87	88.87	89.08	89.08	89.08	89.08	89.51	89.72	89.72	89.72	89.72	89.72	89.72	89.72	89.72	89.72	89.72	89.72	89.72	89.72	88.87	88.87	88.87	88.87	89.08	89.08	89.08	89.08	88.87	88.87	91.86
61: czp.2.II.4_dm28c	88.87	88.87	88.87	90.15	89.51	89.72	88.87	88.87	88.87	88.87	88.87	88.87	88.87	88.87	88.87	88.87	88.87	88.87	88.87	88.87	89.08	89.08	89.08	89.08	89.51	89.72	89.72	89.72	89.72	89.72	89.72	89.72	89.72	89.72	89.72	89.72	89.72	89.72	88.87	88.87	88.87	88.87	89.08	89.08	89.08	89.08	88.87	88.87	91.86
62: czp.4.II.3_dm28c	86.3	86.3	86.3	87.58	86.94	87.15	86.3	86.3	86.3	86.3	86.3	86.3	86.3	86.3	86.3	86.3	86.3	86.3	86.3	86.3	86.51	86.51	86.51	86.51	86.94	87.15	87.15	87.15	87.15	87.15	87.15	87.15	87.15	87.15	87.15	87.15	87.15	87.15	86.3	86.3	86.3	86.3	86.51	86.51	86.51	86.51	86.3	86.3	89.94
63: czp.4.II.5_dm28c	86.3	86.3	86.3	87.58	86.94	87.15	86.3	86.3	86.3	86.3	86.3	86.3	86.3	86.3	86.3	86.3	86.3	86.3	86.3	86.3	86.51	86.51	86.51	86.51	86.94	87.15	87.15	87.15	87.15	87.15	87.15	87.15	87.15	87.15	87.15	87.15	87.15	87.15	86.3	86.3	86.3	86.3	86.51	86.51	86.51	86.51	86.3	86.3	89.94
64: czp.4.II.6_dm28c	86.3	86.3	86.3	87.58	86.94	87.15	86.3	86.3	86.3	86.3	86.3	86.3	86.3	86.3	86.3	86.3	86.3	86.3	86.3	86.3	86.51	86.51	86.51	86.51	86.94	87.15	87.15	87.15	87.15	87.15	87.15	87.15	87.15	87.15	87.15	87.15	87.15	87.15	86.3	86.3	86.3	86.3	86.51	86.51	86.51	86.51	86.3	86.3	89.94
65: czp.4.II.7_dm28c	86.3	86.3	86.3	87.58	86.94	87.15	86.3	86.3	86.3	86.3	86.3	86.3	86.3	86.3	86.3	86.3	86.3	86.3	86.3	86.3	86.51	86.51	86.51	86.51	86.94	87.15	87.15	87.15	87.15	87.15	87.15	87.15	87.15	87.15	87.15	87.15	87.15	87.15	86.3	86.3	86.3	86.3	86.51	86.51	86.51	86.51	86.3	86.3	89.94
66: czp.4.II.8_dm28c	86.3	86.3	86.3	87.58	86.94	87.15	86.3	86.3	86.3	86.3	86.3	86.3	86.3	86.3	86.3	86.3	86.3	86.3	86.3	86.3	86.51	86.51	86.51	86.51	86.94	87.15	87.15	87.15	87.15	87.15	87.15	87.15	87.15	87.15	87.15	87.15	87.15	87.15	86.3	86.3	86.3	86.3	86.51	86.51	86.51	86.51	86.3	86.3	89.94
[truncated: 17 more columns]

## Sheet: Table S2 - intergenic
Table S2. Identity matrix for the intergenic regions of cruzipains from Dm28c, CL Brener and YC6 Trypanosoma cruzi strains. Cells are colored in a graded scale from light green (lower identity) to dark green (higher identity).
#
#
# Percent Identity Matrix - created by Clustal2.1
#
#
	1: I_c8_7_EL	2: I_c16_15_YC6	3: I_c5_4_EL	4: I_c18_17_YC6	5: I_c17_16_YC6	6: I_c10_9_EL	7: I_c4_3_EL	8: I_c3_2_EL	9: I_c2_1_EL	10: I_c2-1_YC6	11: I_c3_2_YC6	12: I_c4_3_YC6	13: I_c5_4_YC6	14: I_c6_5_YC6	15: I_Yc7_6_YC6	16: I_c8_7_YC6	17: I_c9_8_YC6	18: I_c10_9_YC6	19: I_c11_10_YC6	20: I_c12_11_YC6	21: I_c13_12_YC6	22: I_c14_13_YC6	23: I_c15_14_YC6	24: III_c2_1_YC6	25: III_c3_2_YC6	26: III_c4_3_YC6	27: III_c5_4_YC6	28: III_c6_5_YC6	29: III_c7_6_YC6	30: I_c9_8_EL	31: I_c14_13_NEL	32: I_c5_4_NEL	33: I_c7_6_NEL	34: I_c2_1_dm28c	35: I_c3_2_dm28c	36: I_c4_3_dm28c	37: I_c5_4_dm28c	38: I_c6_5_dm28c	39: I_c7_6_dm28c	40: I_c8_7_dm28c	41: I_c9_8_dm28c	42: I_c10_9_dm28c	43: I_c11_10_dm28c	44: I_c12_11_dm28c	45: I_c13_12_dm28c	46: I_c14_13_dm28c	47: I_c15_14_dm28c	48: I_c2_1_NEL	49: I_c13_12_NEL
1: I_c8_7_EL	100	99.33	99.78	99.33	99.33	99.78	99.78	99.78	99.78	99.78	99.78	99.78	99.78	99.78	99.78	99.78	99.78	99.78	99.78	99.78	99.78	99.78	99.78	99.78	99.78	99.78	99.78	99.78	99.78	99.78	96.88	96.19	97.09	97.77	97.77	97.77	97.77	97.77	97.77	97.77	97.77	97.77	97.77	97.77	97.77	97.77	97.77	97.76	97.54
2: I_c16_15_YC6	99.33	100	99.55	98.66	100	99.55	99.55	99.55	99.55	99.55	99.55	99.55	99.55	99.55	99.55	99.55	99.55	99.55	99.55	99.55	99.55	99.55	99.55	99.55	99.55	99.55	99.55	99.55	99.55	99.11	96.63	95.96	96.87	97.54	97.54	97.54	97.54	97.54	97.54	97.54	97.54	97.54	97.54	97.54	97.54	97.54	97.54	97.54	97.32
3: I_c5_4_EL	99.78	99.55	100	99.11	99.55	100	100	100	100	100	100	100	100	100	100	100	100	100	100	100	100	100	100	100	100	100	100	100	100	99.55	97.12	96.41	97.32	97.99	97.99	97.99	97.99	97.99	97.99	97.99	97.99	97.99	97.99	97.99	97.99	97.99	97.99	97.99	97.76
4: I_c18_17_YC6	99.33	98.66	99.11	100	98.66	99.11	99.11	99.11	99.11	99.11	99.11	99.11	99.11	99.11	99.11	99.11	99.11	99.11	99.11	99.11	99.11	99.11	99.11	99.11	99.11	99.11	99.11	99.11	99.11	99.55	96.16	95.53	96.43	97.1	97.1	97.1	97.1	97.1	97.1	97.1	97.1	97.1	97.1	97.1	97.1	97.1	97.1	97.1	96.88
5: I_c17_16_YC6	99.33	100	99.55	98.66	100	99.55	99.55	99.55	99.55	99.55	99.55	99.55	99.55	99.55	99.55	99.55	99.55	99.55	99.55	99.55	99.55	99.55	99.55	99.55	99.55	99.55	99.55	99.55	99.55	99.11	96.64	95.97	96.88	97.55	97.55	97.55	97.55	97.55	97.55	97.55	97.55	97.55	97.55	97.55	97.55	97.55	97.55	97.54	97.32
6: I_c10_9_EL	99.78	99.55	100	99.11	99.55	100	100	100	100	100	100	100	100	100	100	100	100	100	100	100	100	100	100	100	100	100	100	100	100	99.55	97.12	96.42	97.32	98	98	98	98	98	98	98	98	98	98	98	98	98	98	97.99	97.77
7: I_c4_3_EL	99.78	99.55	100	99.11	99.55	100	100	100	100	100	100	100	100	100	100	100	100	100	100	100	100	100	100	100	100	100	100	100	100	99.55	97.12	96.42	97.32	98	98	98	98	98	98	98	98	98	98	98	98	98	98	97.99	97.77
8: I_c3_2_EL	99.78	99.55	100	99.11	99.55	100	100	100	100	100	100	100	100	100	100	100	100	100	100	100	100	100	100	100	100	100	100	100	100	99.55	97.12	96.42	97.32	98	98	98	98	98	98	98	98	98	98	98	98	98	98	97.99	97.77
9: I_c2_1_EL	99.78	99.55	100	99.11	99.55	100	100	100	100	100	100	100	100	100	100	100	100	100	100	100	100	100	100	100	100	100	100	100	100	99.55	97.12	96.42	97.32	98	98	98	98	98	98	98	98	98	98	98	98	98	98	97.99	97.77
10: I_c2-1_YC6	99.78	99.55	100	99.11	99.55	100	100	100	100	100	100	100	100	100	100	100	100	100	100	100	100	100	100	100	100	100	100	100	100	99.55	97.12	96.42	97.32	98	98	98	98	98	98	98	98	98	98	98	98	98	98	97.99	97.77
11: I_c3_2_YC6	99.78	99.55	100	99.11	99.55	100	100	100	100	100	100	100	100	100	100	100	100	100	100	100	100	100	100	100	100	100	100	100	100	99.55	97.12	96.42	97.32	98	98	98	98	98	98	98	98	98	98	98	98	98	98	97.99	97.77
12: I_c4_3_YC6	99.78	99.55	100	99.11	99.55	100	100	100	100	100	100	100	100	100	100	100	100	100	100	100	100	100	100	100	100	100	100	100	100	99.55	97.12	96.42	97.32	98	98	98	98	98	98	98	98	98	98	98	98	98	98	97.99	97.77
13: I_c5_4_YC6	99.78	99.55	100	99.11	99.55	100	100	100	100	100	100	100	100	100	100	100	100	100	100	100	100	100	100	100	100	100	100	100	100	99.55	97.12	96.42	97.32	98	98	98	98	98	98	98	98	98	98	98	98	98	98	97.99	97.77
14: I_c6_5_YC6	99.78	99.55	100	99.11	99.55	100	100	100	100	100	100	100	100	100	100	100	100	100	100	100	100	100	100	100	100	100	100	100	100	99.55	97.12	96.42	97.32	98	98	98	98	98	98	98	98	98	98	98	98	98	98	97.99	97.77
15: I_Yc7_6_YC6	99.78	99.55	100	99.11	99.55	100	100	100	100	100	100	100	100	100	100	100	100	100	100	100	100	100	100	100	100	100	100	100	100	99.55	97.12	96.42	97.32	98	98	98	98	98	98	98	98	98	98	98	98	98	98	97.99	97.77
16: I_c8_7_YC6	99.78	99.55	100	99.11	99.55	100	100	100	100	100	100	100	100	100	100	100	100	100	100	100	100	100	100	100	100	100	100	100	100	99.55	97.12	96.42	97.32	98	98	98	98	98	98	98	98	98	98	98	98	98	98	97.99	97.77
17: I_c9_8_YC6	99.78	99.55	100	99.11	99.55	100	100	100	100	100	100	100	100	100	100	100	100	100	100	100	100	100	100	100	100	100	100	100	100	99.55	97.12	96.42	97.32	98	98	98	98	98	98	98	98	98	98	98	98	98	98	97.99	97.77
18: I_c10_9_YC6	99.78	99.55	100	99.11	99.55	100	100	100	100	100	100	100	100	100	100	100	100	100	100	100	100	100	100	100	100	100	100	100	100	99.55	97.12	96.42	97.32	98	98	98	98	98	98	98	98	98	98	98	98	98	98	97.99	97.77
19: I_c11_10_YC6	99.78	99.55	100	99.11	99.55	100	100	100	100	100	100	100	100	100	100	100	100	100	100	100	100	100	100	100	100	100	100	100	100	99.55	97.12	96.42	97.32	98	98	98	98	98	98	98	98	98	98	98	98	98	98	97.99	97.77
20: I_c12_11_YC6	99.78	99.55	100	99.11	99.55	100	100	100	100	100	100	100	100	100	100	100	100	100	100	100	100	100	100	100	100	100	100	100	100	99.55	97.12	96.42	97.32	98	98	98	98	98	98	98	98	98	98	98	98	98	98	97.99	97.77
21: I_c13_12_YC6	99.78	99.55	100	99.11	99.55	100	100	100	100	100	100	100	100	100	100	100	100	100	100	100	100	100	100	100	100	100	100	100	100	99.55	97.12	96.42	97.32	98	98	98	98	98	98	98	98	98	98	98	98	98	98	97.99	97.77
22: I_c14_13_YC6	99.78	99.55	100	99.11	99.55	100	100	100	100	100	100	100	100	100	100	100	100	100	100	100	100	100	100	100	100	100	100	100	100	99.55	97.12	96.42	97.32	98	98	98	98	98	98	98	98	98	98	98	98	98	98	97.99	97.77
23: I_c15_14_YC6	99.78	99.55	100	99.11	99.55	100	100	100	100	100	100	100	100	100	100	100	100	100	100	100	100	100	100	100	100	100	100	100	100	99.55	97.12	96.42	97.32	98	98	98	98	98	98	98	98	98	98	98	98	98	98	97.99	97.77
24: III_c2_1_YC6	99.78	99.55	100	99.11	99.55	100	100	100	100	100	100	100	100	100	100	100	100	100	100	100	100	100	100	100	100	100	100	100	100	99.55	97.12	96.42	97.32	98	98	98	98	98	98	98	98	98	98	98	98	98	98	97.99	97.77
25: III_c3_2_YC6	99.78	99.55	100	99.11	99.55	100	100	100	100	100	100	100	100	100	100	100	100	100	100	100	100	100	100	100	100	100	100	100	100	99.55	97.12	96.42	97.32	98	98	98	98	98	98	98	98	98	98	98	98	98	98	97.99	97.77
26: III_c4_3_YC6	99.78	99.55	100	99.11	99.55	100	100	100	100	100	100	100	100	100	100	100	100	100	100	100	100	100	100	100	100	100	100	100	100	99.55	97.12	96.42	97.32	98	98	98	98	98	98	98	98	98	98	98	98	98	98	97.99	97.77
27: III_c5_4_YC6	99.78	99.55	100	99.11	99.55	100	100	100	100	100	100	100	100	100	100	100	100	100	100	100	100	100	100	100	100	100	100	100	100	99.55	97.12	96.42	97.32	98	98	98	98	98	98	98	98	98	98	98	98	98	98	97.99	97.77
28: III_c6_5_YC6	99.78	99.55	100	99.11	99.55	100	100	100	100	100	100	100	100	100	100	100	100	100	100	100	100	100	100	100	100	100	100	100	100	99.55	97.12	96.42	97.32	98	98	98	98	98	98	98	98	98	98	98	98	98	98	97.99	97.77
29: III_c7_6_YC6	99.78	99.55	100	99.11	99.55	100	100	100	100	100	100	100	100	100	100	100	100	100	100	100	100	100	100	100	100	100	100	100	100	99.55	97.12	96.42	97.32	98	98	98	98	98	98	98	98	98	98	98	98	98	98	97.99	97.77
30: I_c9_8_EL	99.78	99.11	99.55	99.55	99.11	99.55	99.55	99.55	99.55	99.55	99.55	99.55	99.55	99.55	99.55	99.55	99.55	99.55	99.55	99.55	99.55	99.55	99.55	99.55	99.55	99.55	99.55	99.55	99.55	100	96.64	95.97	96.88	97.55	97.55	97.55	97.55	97.55	97.55	97.55	97.55	97.55	97.55	97.55	97.55	97.55	97.55	97.54	97.32
31: I_c14_13_NEL	96.88	96.63	97.12	96.16	96.64	97.12	97.12	97.12	97.12	97.12	97.12	97.12	97.12	97.12	97.12	97.12	97.12	97.12	97.12	97.12	97.12	97.12	97.12	97.12	97.12	97.12	97.12	97.12	97.12	96.64	100	99.28	99.04	97.84	97.84	97.84	97.84	97.84	97.84	97.84	97.84	97.84	97.84	97.84	97.84	97.84	97.84	99.28	99.28
32: I_c5_4_NEL	96.19	95.96	96.41	95.53	95.97	96.42	96.42	96.42	96.42	96.42	96.42	96.42	96.42	96.42	96.42	96.42	96.42	96.42	96.42	96.42	96.42	96.42	96.42	96.42	96.42	96.42	96.42	96.42	96.42	95.97	99.28	100	97.76	97.09	97.09	97.09	97.09	97.09	97.09	97.09	97.09	97.09	97.09	97.09	97.09	97.09	97.09	98.43	98.21
33: I_c7_6_NEL	97.09	96.87	97.32	96.43	96.88	97.32	97.32	97.32	97.32	97.32	97.32	97.32	97.32	97.32	97.32	97.32	97.32	97.32	97.32	97.32	97.32	97.32	97.32	97.32	97.32	97.32	97.32	97.32	97.32	96.88	99.04	97.76	100	97.99	97.99	97.99	97.99	97.99	97.99	97.99	97.99	97.99	97.99	97.99	97.99	97.99	97.99	99.33	99.55
34: I_c2_1_dm28c	97.77	97.54	97.99	97.1	97.55	98	98	98	98	98	98	98	98	98	98	98	98	98	98	98	98	98	98	98	98	98	98	98	98	97.55	97.84	97.09	97.99	100	100	100	100	100	100	100	100	100	100	100	100	100	100	98.66	98.44
35: I_c3_2_dm28c	97.77	97.54	97.99	97.1	97.55	98	98	98	98	98	98	98	98	98	98	98	98	98	98	98	98	98	98	98	98	98	98	98	98	97.55	97.84	97.09	97.99	100	100	100	100	100	100	100	100	100	100	100	100	100	100	98.66	98.44
36: I_c4_3_dm28c	97.77	97.54	97.99	97.1	97.55	98	98	98	98	98	98	98	98	98	98	98	98	98	98	98	98	98	98	98	98	98	98	98	98	97.55	97.84	97.09	97.99	100	100	100	100	100	100	100	100	100	100	100	100	100	100	98.66	98.44
37: I_c5_4_dm28c	97.77	97.54	97.99	97.1	97.55	98	98	98	98	98	98	98	98	98	98	98	98	98	98	98	98	98	98	98	98	98	98	98	98	97.55	97.84	97.09	97.99	100	100	100	100	100	100	100	100	100	100	100	100	100	100	98.66	98.44
38: I_c6_5_dm28c	97.77	97.54	97.99	97.1	97.55	98	98	98	98	98	98	98	98	98	98	98	98	98	98	98	98	98	98	98	98	98	98	98	98	97.55	97.84	97.09	97.99	100	100	100	100	100	100	100	100	100	100	100	100	100	100	98.66	98.44
39: I_c7_6_dm28c	97.77	97.54	97.99	97.1	97.55	98	98	98	98	98	98	98	98	98	98	98	98	98	98	98	98	98	98	98	98	98	98	98	98	97.55	97.84	97.09	97.99	100	100	100	100	100	100	100	100	100	100	100	100	100	100	98.66	98.44
40: I_c8_7_dm28c	97.77	97.54	97.99	97.1	97.55	98	98	98	98	98	98	98	98	98	98	98	98	98	98	98	98	98	98	98	98	98	98	98	98	97.55	97.84	97.09	97.99	100	100	100	100	100	100	100	100	100	100	100	100	100	100	98.66	98.44
41: I_c9_8_dm28c	97.77	97.54	97.99	97.1	97.55	98	98	98	98	98	98	98	98	98	98	98	98	98	98	98	98	98	98	98	98	98	98	98	98	97.55	97.84	97.09	97.99	100	100	100	100	100	100	100	100	100	100	100	100	100	100	98.66	98.44
42: I_c10_9_dm28c	97.77	97.54	97.99	97.1	97.55	98	98	98	98	98	98	98	98	98	98	98	98	98	98	98	98	98	98	98	98	98	98	98	98	97.55	97.84	97.09	97.99	100	100	100	100	100	100	100	100	100	100	100	100	100	100	98.66	98.44
43: I_c11_10_dm28c	97.77	97.54	97.99	97.1	97.55	98	98	98	98	98	98	98	98	98	98	98	98	98	98	98	98	98	98	98	98	98	98	98	98	97.55	97.84	97.09	97.99	100	100	100	100	100	100	100	100	100	100	100	100	100	100	98.66	98.44
44: I_c12_11_dm28c	97.77	97.54	97.99	97.1	97.55	98	98	98	98	98	98	98	98	98	98	98	98	98	98	98	98	98	98	98	98	98	98	98	98	97.55	97.84	97.09	97.99	100	100	100	100	100	100	100	100	100	100	100	100	100	100	98.66	98.44
45: I_c13_12_dm28c	97.77	97.54	97.99	97.1	97.55	98	98	98	98	98	98	98	98	98	98	98	98	98	98	98	98	98	98	98	98	98	98	98	98	97.55	97.84	97.09	97.99	100	100	100	100	100	100	100	100	100	100	100	100	100	100	98.66	98.44
46: I_c14_13_dm28c	97.77	97.54	97.99	97.1	97.55	98	98	98	98	98	98	98	98	98	98	98	98	98	98	98	98	98	98	98	98	98	98	98	98	97.55	97.84	97.09	97.99	100	100	100	100	100	100	100	100	100	100	100	100	100	100	98.66	98.44
47: I_c15_14_dm28c	97.77	97.54	97.99	97.1	97.55	98	98	98	98	98	98	98	98	98	98	98	98	98	98	98	98	98	98	98	98	98	98	98	98	97.55	97.84	97.09	97.99	100	100	100	100	100	100	100	100	100	100	100	100	100	100	98.66	98.44
48: I_c2_1_NEL	97.76	97.54	97.99	97.1	97.54	97.99	97.99	97.99	97.99	97.99	97.99	97.99	97.99	97.99	97.99	97.99	97.99	97.99	97.99	97.99	97.99	97.99	97.99	97.99	97.99	97.99	97.99	97.99	97.99	97.54	99.28	98.43	99.33	98.66	98.66	98.66	98.66	98.66	98.66	98.66	98.66	98.66	98.66	98.66	98.66	98.66	98.66	100	99.78
49: I_c13_12_NEL	97.54	97.32	97.76	96.88	97.32	97.77	97.77	97.77	97.77	97.77	97.77	97.77	97.77	97.77	97.77	97.77	97.77	97.77	97.77	97.77	97.77	97.77	97.77	97.77	97.77	97.77	97.77	97.77	97.77	97.32	99.28	98.21	99.55	98.44	98.44	98.44	98.44	98.44	98.44	98.44	98.44	98.44	98.44	98.44	98.44	98.44	98.44	99.78	100
50: I_c6_5_EL	97.54	97.32	97.77	96.88	97.33	97.77	97.77	97.77	97.77	97.77	97.77	97.77	97.77	97.77	97.77	97.77	97.77	97.77	97.77	97.77	97.77	97.77	97.77	97.77	97.77	97.77	97.77	97.77	97.77	97.33	99.28	98.21	99.55	98.44	98.44	98.44	98.44	98.44	98.44	98.44	98.44	98.44	98.44	98.44	98.44	98.44	98.44	99.78	100
51: I_c15_14_NEL	97.54	97.32	97.77	96.88	97.33	97.77	97.77	97.77	97.77	97.77	97.77	97.77	97.77	97.77	97.77	97.77	97.77	97.77	97.77	97.77	97.77	97.77	97.77	97.77	97.77	97.77	97.77	97.77	97.77	97.33	99.28	98.21	99.55	98.44	98.44	98.44	98.44	98.44	98.44	98.44	98.44	98.44	98.44	98.44	98.44	98.44	98.44	99.78	100
52: I_c12_11_NEL	97.54	97.32	97.77	96.88	97.33	97.77	97.77	97.77	97.77	97.77	97.77	97.77	97.77	97.77	97.77	97.77	97.77	97.77	97.77	97.77	97.77	97.77	97.77	97.77	97.77	97.77	97.77	97.77	97.77	97.33	99.28	98.21	99.55	98.44	98.44	98.44	98.44	98.44	98.44	98.44	98.44	98.44	98.44	98.44	98.44	98.44	98.44	99.78	100
53: I_c11_10_NEL	97.54	97.32	97.77	96.88	97.33	97.77	97.77	97.77	97.77	97.77	97.77	97.77	97.77	97.77	97.77	97.77	97.77	97.77	97.77	97.77	97.77	97.77	97.77	97.77	97.77	97.77	97.77	97.77	97.77	97.33	99.28	98.21	99.55	98.44	98.44	98.44	98.44	98.44	98.44	98.44	98.44	98.44	98.44	98.44	98.44	98.44	98.44	99.78	100
54: I_c9_8_NEL	97.54	97.32	97.77	96.88	97.33	97.77	97.77	97.77	97.77	97.77	97.77	97.77	97.77	97.77	97.77	97.77	97.77	97.77	97.77	97.77	97.77	97.77	97.77	97.77	97.77	97.77	97.77	97.77	97.77	97.33	99.28	98.21	99.55	98.44	98.44	98.44	98.44	98.44	98.44	98.44	98.44	98.44	98.44	98.44	98.44	98.44	98.44	99.78	100
55: I_c8_7_NEL	97.54	97.32	97.77	96.88	97.33	97.77	97.77	97.77	97.77	97.77	97.77	97.77	97.77	97.77	97.77	97.77	97.77	97.77	97.77	97.77	97.77	97.77	97.77	97.77	97.77	97.77	97.77	97.77	97.77	97.33	99.28	98.21	99.55	98.44	98.44	98.44	98.44	98.44	98.44	98.44	98.44	98.44	98.44	98.44	98.44	98.44	98.44	99.78	100
56: I_c3_2_NEL	97.54	97.32	97.77	96.88	97.33	97.77	97.77	97.77	97.77	97.77	97.77	97.77	97.77	97.77	97.77	97.77	97.77	97.77	97.77	97.77	97.77	97.77	97.77	97.77	97.77	97.77	97.77	97.77	97.77	97.33	99.28	98.21	99.55	98.44	98.44	98.44	98.44	98.44	98.44	98.44	98.44	98.44	98.44	98.44	98.44	98.44	98.44	99.78	100
57: I_c17_16_NEL	97.77	97.54	97.99	97.1	97.55	98	98	98	98	98	98	98	98	98	98	98	98	98	98	98	98	98	98	98	98	98	98	98	98	97.55	99.04	97.99	99.33	98.66	98.66	98.66	98.66	98.66	98.66	98.66	98.66	98.66	98.66	98.66	98.66	98.66	98.66	99.55	99.78
58: I_c18_17_NEL	97.54	97.32	97.77	96.88	97.33	97.77	97.77	97.77	97.77	97.77	97.77	97.77	97.77	97.77	97.77	97.77	97.77	97.77	97.77	97.77	97.77	97.77	97.77	97.77	97.77	97.77	97.77	97.77	97.77	97.33	99.04	98.21	99.11	98.44	98.44	98.44	98.44	98.44	98.44	98.44	98.44	98.44	98.44	98.44	98.44	98.44	98.44	99.78	99.55
59: I_c16_15_NEL	97.54	97.32	97.77	96.88	97.33	97.77	97.77	97.77	97.77	97.77	97.77	97.77	97.77	97.77	97.77	97.77	97.77	97.77	97.77	97.77	97.77	97.77	97.77	97.77	97.77	97.77	97.77	97.77	97.77	97.33	99.04	98.21	99.11	98.44	98.44	98.44	98.44	98.44	98.44	98.44	98.44	98.44	98.44	98.44	98.44	98.44	98.44	99.78	99.55
60: I_c10_9_NEL	97.77	97.54	97.99	97.1	97.55	98	98	98	98	98	98	98	98	98	98	98	98	98	98	98	98	98	98	98	98	98	98	98	98	97.55	99.28	98.43	99.33	98.66	98.66	98.66	98.66	98.66	98.66	98.66	98.66	98.66	98.66	98.66	98.66	98.66	98.66	100	99.78
61: I_c4_3_NEL	97.77	97.54	97.99	97.1	97.55	98	98	98	98	98	98	98	98	98	98	98	98	98	98	98	98	98	98	98	98	98	98	98	98	97.55	99.28	98.43	99.33	98.66	98.66	98.66	98.66	98.66	98.66	98.66	98.66	98.66	98.66	98.66	98.66	98.66	98.66	100	99.78
62: II_c8_7_NEL	94.81	94.01	94.53	94.29	94.03	94.55	94.55	94.55	94.55	94.55	94.55	94.55	94.55	94.55	94.55	94.55	94.55	94.55	94.55	94.55	94.55	94.55	94.55	94.55	94.55	94.55	94.55	94.55	94.55	94.81	95.2	94.26	95.31	94.81	94.81	94.81	94.81	94.81	94.81	94.81	94.81	94.81	94.81	94.81	94.81	94.81	94.81	96.1	95.83
63: II_c6_5_NEL	94.29	93.49	94.01	93.77	93.51	94.03	94.03	94.03	94.03	94.03	94.03	94.03	94.03	94.03	94.03	94.03	94.03	94.03	94.03	94.03	94.03	94.03	94.03	94.03	94.03	94.03	94.03	94.03	94.03	94.29	94.63	93.73	94.79	94.29	94.29	94.29	94.29	94.29	94.29	94.29	94.29	94.29	94.29	94.29	94.29	94.29	94.29	95.58	95.31
64: II_c10_9_NEL	95.32	94.53	95.05	94.81	94.55	95.06	95.06	95.06	95.06	95.06	95.06	95.06	95.06	95.06	95.06	95.06	95.06	95.06	95.06	95.06	95.06	95.06	95.06	95.06	95.06	95.06	95.06	95.06	95.06	95.32	95.76	94.78	95.83	95.32	95.32	95.32	95.32	95.32	95.32	95.32	95.32	95.32	95.32	95.32	95.32	95.32	95.32	96.62	96.35
65: II_c9_8_NEL	95.06	94.27	94.79	94.55	94.29	94.81	94.81	94.81	94.81	94.81	94.81	94.81	94.81	94.81	94.81	94.81	94.81	94.81	94.81	94.81	94.81	94.81	94.81	94.81	94.81	94.81	94.81	94.81	94.81	95.06	95.48	94.52	95.57	95.06	95.06	95.06	95.06	95.06	95.06	95.06	95.06	95.06	95.06	95.06	95.06	95.06	95.06	96.36	96.09
66: II_c4_3_NEL	95.58	94.79	95.31	95.06	94.81	95.32	95.32	95.32	95.32	95.32	95.32	95.32	95.32	95.32	95.32	95.32	95.32	95.32	95.32	95.32	95.32	95.32	95.32	95.32	95.32	95.32	95.32	95.32	95.32	95.58	94.92	93.99	95.05	95.58	95.58	95.58	95.58	95.58	95.58	95.58	95.58	95.58	95.58	95.58	95.58	95.58	95.58	95.84	95.57
67: II_c11_10_NEL	95.58	94.79	95.31	95.06	94.81	95.32	95.32	95.32	95.32	95.32	95.32	95.32	95.32	95.32	95.32	95.32	95.32	95.32	95.32	95.32	95.32	95.32	95.32	95.32	95.32	95.32	95.32	95.32	95.32	95.58	94.35	93.47	94.53	95.58	95.58	95.58	95.58	95.58	95.58	95.58	95.58	95.58	95.58	95.58	95.58	95.58	95.58	95.32	95.05
68: II_c7_6_NEL	95.32	94.53	95.05	94.81	94.55	95.06	95.06	95.06	95.06	95.06	95.06	95.06	95.06	95.06	95.06	95.06	95.06	95.06	95.06	95.06	95.06	95.06	95.06	95.06	95.06	95.06	95.06	95.06	95.06	95.32	94.63	93.73	94.79	95.32	95.32	95.32	95.32	95.32	95.32	95.32	95.32	95.32	95.32	95.32	95.32	95.32	95.32	95.58	95.31
69: II_c5_4_NEL	95.32	94.53	95.05	94.81	94.55	95.06	95.06	95.06	95.06	95.06	95.06	95.06	95.06	95.06	95.06	95.06	95.06	95.06	95.06	95.06	95.06	95.06	95.06	95.06	95.06	95.06	95.06	95.06	95.06	95.32	94.63	93.73	94.79	95.32	95.32	95.32	95.32	95.32	95.32	95.32	95.32	95.32	95.32	95.32	95.32	95.32	95.32	95.58	95.31
70: II_c5_4_EL	95.08	94.55	95.06	94.56	94.56	95.08	95.08	95.08	95.08	95.08	95.08	95.08	95.08	95.08	95.08	95.08	95.08	95.08	95.08	95.08	95.08	95.08	95.08	95.08	95.08	95.08	95.08	95.08	95.08	95.08	93.52	92.97	93.77	94.82	94.82	94.82	94.82	94.82	94.82	94.82	94.82	94.82	94.82	94.82	94.82	94.82	94.82	94.56	94.29
71: II_c15_14_YC6	95.08	94.55	95.06	94.56	94.56	95.08	95.08	95.08	95.08	95.08	95.08	95.08	95.08	95.08	95.08	95.08	95.08	95.08	95.08	95.08	95.08	95.08	95.08	95.08	95.08	95.08	95.08	95.08	95.08	95.08	93.52	92.97	93.77	94.82	94.82	94.82	94.82	94.82	94.82	94.82	94.82	94.82	94.82	94.82	94.82	94.82	94.82	94.56	94.29
72: II_c13_12_YC6	94.04	93.51	94.03	94.04	93.52	94.04	94.04	94.04	94.04	94.04	94.04	94.04	94.04	94.04	94.04	94.04	94.04	94.04	94.04	94.04	94.04	94.04	94.04	94.04	94.04	94.04	94.04	94.04	94.04	94.04	92.39	91.93	92.73	93.78	93.78	93.78	93.78	93.78	93.78	93.78	93.78	93.78	93.78	93.78	93.78	93.78	93.78	93.52	93.25
73: II_c12_11_YC6	94.56	94.03	94.55	94.56	94.04	94.56	94.56	94.56	94.56	94.56	94.56	94.56	94.56	94.56	94.56	94.56	94.56	94.56	94.56	94.56	94.56	94.56	94.56	94.56	94.56	94.56	94.56	94.56	94.56	94.56	92.68	92.19	93.25	94.3	94.3	94.3	94.3	94.3	94.3	94.3	94.3	94.3	94.3	94.3	94.3	94.3	94.3	94.04	93.77
74: II_c11_10_YC6	94.82	94.29	94.81	94.82	94.3	94.82	94.82	94.82	94.82	94.82	94.82	94.82	94.82	94.82	94.82	94.82	94.82	94.82	94.82	94.82	94.82	94.82	94.82	94.82	94.82	94.82	94.82	94.82	94.82	94.82	92.96	92.45	93.51	94.56	94.56	94.56	94.56	94.56	94.56	94.56	94.56	94.56	94.56	94.56	94.56	94.56	94.56	94.3	94.03
75: II_c10_9_YC6	94.56	94.03	94.55	94.56	94.04	94.56	94.56	94.56	94.56	94.56	94.56	94.56	94.56	94.56	94.56	94.56	94.56	94.56	94.56	94.56	94.56	94.56	94.56	94.56	94.56	94.56	94.56	94.56	94.56	94.56	92.96	92.45	93.25	94.3	94.3	94.3	94.3	94.3	94.3	94.3	94.3	94.3	94.3	94.3	94.3	94.3	94.3	94.04	93.77
76: II_c9_8_YC6	94.04	93.51	94.03	94.04	93.52	94.04	94.04	94.04	94.04	94.04	94.04	94.04	94.04	94.04	94.04	94.04	94.04	94.04	94.04	94.04	94.04	94.04	94.04	94.04	94.04	94.04	94.04	94.04	94.04	94.04	92.39	91.93	92.73	93.78	93.78	93.78	93.78	93.78	93.78	93.78	93.78	93.78	93.78	93.78	93.78	93.78	93.78	93.52	93.25
77: II_c3_2_EL	94.3	93.77	94.29	94.3	93.78	94.3	94.3	94.3	94.3	94.3	94.3	94.3	94.3	94.3	94.3	94.3	94.3	94.3	94.3	94.3	94.3	94.3	94.3	94.3	94.3	94.3	94.3	94.3	94.3	94.3	92.68	92.19	92.99	94.04	94.04	94.04	94.04	94.04	94.04	94.04	94.04	94.04	94.04	94.04	94.04	94.04	94.04	93.78	93.51
78: II_c14_13_YC6	94.3	93.77	94.29	94.3	93.78	94.3	94.3	94.3	94.3	94.3	94.3	94.3	94.3	94.3	94.3	94.3	94.3	94.3	94.3	94.3	94.3	94.3	94.3	94.3	94.3	94.3	94.3	94.3	94.3	94.3	92.68	92.19	92.99	94.04	94.04	94.04	94.04	94.04	94.04	94.04	94.04	94.04	94.04	94.04	94.04	94.04	94.04	93.78	93.51
79: II_c4_3_EL	94.04	93.51	94.03	94.04	93.52	94.04	94.04	94.04	94.04	94.04	94.04	94.04	94.04	94.04	94.04	94.04	94.04	94.04	94.04	94.04	94.04	94.04	94.04	94.04	94.04	94.04	94.04	94.04	94.04	94.04	92.39	91.93	92.73	93.78	93.78	93.78	93.78	93.78	93.78	93.78	93.78	93.78	93.78	93.78	93.78	93.78	93.78	93.52	93.25
80: II_c2_1_dm28c	93.26	92.73	93.25	92.75	92.75	93.26	93.26	93.26	93.26	93.26	93.26	93.26	93.26	93.26	93.26	93.26	93.26	93.26	93.26	93.26	93.26	93.26	93.26	93.26	93.26	93.26	93.26	93.26	93.26	93.26	91.83	91.41	92.47	93.52	93.52	93.52	93.52	93.52	93.52	93.52	93.52	93.52	93.52	93.52	93.52	93.52	93.52	93.26	92.99
81: II_c4_3_dm28c	93.26	92.73	93.25	92.75	92.75	93.26	93.26	93.26	93.26	93.26	93.26	93.26	93.26	93.26	93.26	93.26	93.26	93.26	93.26	93.26	93.26	93.26	93.26	93.26	93.26	93.26	93.26	93.26	93.26	93.26	91.83	91.41	92.47	93.52	93.52	93.52	93.52	93.52	93.52	93.52	93.52	93.52	93.52	93.52	93.52	93.52	93.52	93.26	92.99
82: II_c5_4_dm28c	93.26	92.73	93.25	92.75	92.75	93.26	93.26	93.26	93.26	93.26	93.26	93.26	93.26	93.26	93.26	93.26	93.26	93.26	93.26	93.26	93.26	93.26	93.26	93.26	93.26	93.26	93.26	93.26	93.26	93.26	91.83	91.41	92.47	93.52	93.52	93.52	93.52	93.52	93.52	93.52	93.52	93.52	93.52	93.52	93.52	93.52	93.52	93.26	92.99
83: II_c6_5_dm28c	93.26	92.73	93.25	92.75	92.75	93.26	93.26	93.26	93.26	93.26	93.26	93.26	93.26	93.26	93.26	93.26	93.26	93.26	93.26	93.26	93.26	93.26	93.26	93.26	93.26	93.26	93.26	93.26	93.26	93.26	91.83	91.41	92.47	93.52	93.52	93.52	93.52	93.52	93.52	93.52	93.52	93.52	93.52	93.52	93.52	93.52	93.52	93.26	92.99
84: II_c8_7_dm28c	93.26	92.73	93.25	92.75	92.75	93.26	93.26	93.26	93.26	93.26	93.26	93.26	93.26	93.26	93.26	93.26	93.26	93.26	93.26	93.26	93.26	93.26	93.26	93.26	93.26	93.26	93.26	93.26	93.26	93.26	91.83	91.41	92.47	93.52	93.52	93.52	93.52	93.52	93.52	93.52	93.52	93.52	93.52	93.52	93.52	93.52	93.52	93.26	92.99
85: II_c3_2_dm28c	93.26	92.73	93.25	92.75	92.75	93.26	93.26	93.26	93.26	93.26	93.26	93.26	93.26	93.26	93.26	93.26	93.26	93.26	93.26	93.26	93.26	93.26	93.26	93.26	93.26	93.26	93.26	93.26	93.26	93.26	91.83	91.41	92.47	93.52	93.52	93.52	93.52	93.52	93.52	93.52	93.52	93.52	93.52	93.52	93.52	93.52	93.52	93.26	92.99
86: II_c9_8_dm28c	93.26	92.73	93.25	92.75	92.75	93.26	93.26	93.26	93.26	93.26	93.26	93.26	93.26	93.26	93.26	93.26	93.26	93.26	93.26	93.26	93.26	93.26	93.26	93.26	93.26	93.26	93.26	93.26	93.26	93.26	91.83	91.41	92.47	93.52	93.52	93.52	93.52	93.52	93.52	93.52	93.52	93.52	93.52	93.52	93.52	93.52	93.52	93.26	92.99
87: II_c7_6_dm28c	93.01	92.47	92.99	92.49	92.49	93.01	93.01	93.01	93.01	93.01	93.01	93.01	93.01	93.01	93.01	93.01	93.01	93.01	93.01	93.01	93.01	93.01	93.01	93.01	93.01	93.01	93.01	93.01	93.01	93.01	91.55	91.15	92.21	93.26	93.26	93.26	93.26	93.26	93.26	93.26	93.26	93.26	93.26	93.26	93.26	93.26	93.26	93.01	92.73
[truncated: 38 more columns]

## Sheet: Table S3 - prodomain
Table S3. Identity matrix for the preprodomain protein sequences of cruzipains from Dm28c, CL Brener and YC6 Trypanosoma cruzi strains. Cells are colored in a graded scale from light green (lower identity) to dark green (higher identity).
#
#
# Percent Identity Matrix- created by Clustal2.1
#
#
	1: czp.1.III.7_YC6	2: czp.1.III.6_YC6	3: czp.1.III.5_YC6	4: czp.1.III.4_YC6	5: czp.1.III.3_YC6	6: czp.1.III.2_YC6	7: czp.1.I.18_YC6	8: czp.1.I.17_YC6	9: czp.1.I.16_YC6	10: czp.1.I.15_YC6	11: czp.1.I.14_YC6	12: czp.1.I.13_YC6	13: czp.1.I.12_YC6	14: czp.1.I.10_YC6	15: czp.1.I.8_YC6	16: czp.1.I.7_YC6	17: czp.1.I.5_YC6	18: czp.1.I.4_YC6	19: czp.1.I.3_YC6	20: czp.1.I.2_YC6	21: czp.1.I.3_EL	22: czp.1.I.4_EL	23: czp.1.I.9_EL	24: czp.1.I.10_EL	25: czp.1.I.2_dm28c	26: czp.1.I.7_NEL	27: czp.1.I.8_NEL	28: czp.1.I.9_NEL	29: czp.1.I.11_NEL	30: czp.1.I.12_NEL	31: czp.1.I.15_NEL	32: czp.1.I.16_NEL	33: czp.1.I.17_NEL	34: czp.1.I.18_NEL	35: czp.1.I.3_dm28c	36: czp.1.I.4_dm28c	37: czp.1.I.5_dm28c	38: czp.1.I.6_dm28c	39: czp.1.I.7_dm28c	40: czp.1.I.8_dm28c	41: czp.1.I.9_dm28c	42: czp.1.I.10_dm28c	43: czp.1.I.11_dm28c	44: czp.1.I.12_dm28c	45: czp.1.I.13_dm28c	46: czp.1.I.14_dm28c	47: czp.1.I.15_dm28c	48: czp.1.I.10_NEL	49: czp.3.II.15_YC6
1: czp.1.III.7_YC6	100	100	100	100	100	99.18	97.54	97.54	97.54	97.54	97.54	97.54	97.54	97.54	97.54	97.54	97.54	97.54	97.54	97.54	97.54	97.54	97.54	96.72	96.72	96.72	96.72	96.72	96.72	96.72	96.72	96.72	96.72	96.72	95.9	95.9	95.9	95.9	95.9	95.9	95.9	95.9	95.9	95.9	95.9	95.9	95.9	95.9	96.72
2: czp.1.III.6_YC6	100	100	100	100	100	99.18	97.54	97.54	97.54	97.54	97.54	97.54	97.54	97.54	97.54	97.54	97.54	97.54	97.54	97.54	97.54	97.54	97.54	96.72	96.72	96.72	96.72	96.72	96.72	96.72	96.72	96.72	96.72	96.72	95.9	95.9	95.9	95.9	95.9	95.9	95.9	95.9	95.9	95.9	95.9	95.9	95.9	95.9	96.72
3: czp.1.III.5_YC6	100	100	100	100	100	99.18	97.54	97.54	97.54	97.54	97.54	97.54	97.54	97.54	97.54	97.54	97.54	97.54	97.54	97.54	97.54	97.54	97.54	96.72	96.72	96.72	96.72	96.72	96.72	96.72	96.72	96.72	96.72	96.72	95.9	95.9	95.9	95.9	95.9	95.9	95.9	95.9	95.9	95.9	95.9	95.9	95.9	95.9	96.72
4: czp.1.III.4_YC6	100	100	100	100	100	99.18	97.54	97.54	97.54	97.54	97.54	97.54	97.54	97.54	97.54	97.54	97.54	97.54	97.54	97.54	97.54	97.54	97.54	96.72	96.72	96.72	96.72	96.72	96.72	96.72	96.72	96.72	96.72	96.72	95.9	95.9	95.9	95.9	95.9	95.9	95.9	95.9	95.9	95.9	95.9	95.9	95.9	95.9	96.72
5: czp.1.III.3_YC6	100	100	100	100	100	99.18	97.54	97.54	97.54	97.54	97.54	97.54	97.54	97.54	97.54	97.54	97.54	97.54	97.54	97.54	97.54	97.54	97.54	96.72	96.72	96.72	96.72	96.72	96.72	96.72	96.72	96.72	96.72	96.72	95.9	95.9	95.9	95.9	95.9	95.9	95.9	95.9	95.9	95.9	95.9	95.9	95.9	95.9	96.72
6: czp.1.III.2_YC6	99.18	99.18	99.18	99.18	99.18	100	98.36	98.36	98.36	98.36	98.36	98.36	98.36	98.36	98.36	98.36	98.36	98.36	98.36	98.36	98.36	98.36	98.36	97.54	97.54	97.54	97.54	97.54	97.54	97.54	97.54	97.54	97.54	97.54	96.72	96.72	96.72	96.72	96.72	96.72	96.72	96.72	96.72	96.72	96.72	96.72	96.72	96.72	97.54
7: czp.1.I.18_YC6	97.54	97.54	97.54	97.54	97.54	98.36	100	100	100	100	100	100	100	100	100	100	100	100	100	100	100	100	100	99.18	97.54	97.54	97.54	97.54	97.54	97.54	97.54	97.54	97.54	97.54	96.72	96.72	96.72	96.72	96.72	96.72	96.72	96.72	96.72	96.72	96.72	96.72	96.72	96.72	97.54
8: czp.1.I.17_YC6	97.54	97.54	97.54	97.54	97.54	98.36	100	100	100	100	100	100	100	100	100	100	100	100	100	100	100	100	100	99.18	97.54	97.54	97.54	97.54	97.54	97.54	97.54	97.54	97.54	97.54	96.72	96.72	96.72	96.72	96.72	96.72	96.72	96.72	96.72	96.72	96.72	96.72	96.72	96.72	97.54
9: czp.1.I.16_YC6	97.54	97.54	97.54	97.54	97.54	98.36	100	100	100	100	100	100	100	100	100	100	100	100	100	100	100	100	100	99.18	97.54	97.54	97.54	97.54	97.54	97.54	97.54	97.54	97.54	97.54	96.72	96.72	96.72	96.72	96.72	96.72	96.72	96.72	96.72	96.72	96.72	96.72	96.72	96.72	97.54
10: czp.1.I.15_YC6	97.54	97.54	97.54	97.54	97.54	98.36	100	100	100	100	100	100	100	100	100	100	100	100	100	100	100	100	100	99.18	97.54	97.54	97.54	97.54	97.54	97.54	97.54	97.54	97.54	97.54	96.72	96.72	96.72	96.72	96.72	96.72	96.72	96.72	96.72	96.72	96.72	96.72	96.72	96.72	97.54
11: czp.1.I.14_YC6	97.54	97.54	97.54	97.54	97.54	98.36	100	100	100	100	100	100	100	100	100	100	100	100	100	100	100	100	100	99.18	97.54	97.54	97.54	97.54	97.54	97.54	97.54	97.54	97.54	97.54	96.72	96.72	96.72	96.72	96.72	96.72	96.72	96.72	96.72	96.72	96.72	96.72	96.72	96.72	97.54
12: czp.1.I.13_YC6	97.54	97.54	97.54	97.54	97.54	98.36	100	100	100	100	100	100	100	100	100	100	100	100	100	100	100	100	100	99.18	97.54	97.54	97.54	97.54	97.54	97.54	97.54	97.54	97.54	97.54	96.72	96.72	96.72	96.72	96.72	96.72	96.72	96.72	96.72	96.72	96.72	96.72	96.72	96.72	97.54
13: czp.1.I.12_YC6	97.54	97.54	97.54	97.54	97.54	98.36	100	100	100	100	100	100	100	100	100	100	100	100	100	100	100	100	100	99.18	97.54	97.54	97.54	97.54	97.54	97.54	97.54	97.54	97.54	97.54	96.72	96.72	96.72	96.72	96.72	96.72	96.72	96.72	96.72	96.72	96.72	96.72	96.72	96.72	97.54
14: czp.1.I.10_YC6	97.54	97.54	97.54	97.54	97.54	98.36	100	100	100	100	100	100	100	100	100	100	100	100	100	100	100	100	100	99.18	97.54	97.54	97.54	97.54	97.54	97.54	97.54	97.54	97.54	97.54	96.72	96.72	96.72	96.72	96.72	96.72	96.72	96.72	96.72	96.72	96.72	96.72	96.72	96.72	97.54
15: czp.1.I.8_YC6	97.54	97.54	97.54	97.54	97.54	98.36	100	100	100	100	100	100	100	100	100	100	100	100	100	100	100	100	100	99.18	97.54	97.54	97.54	97.54	97.54	97.54	97.54	97.54	97.54	97.54	96.72	96.72	96.72	96.72	96.72	96.72	96.72	96.72	96.72	96.72	96.72	96.72	96.72	96.72	97.54
16: czp.1.I.7_YC6	97.54	97.54	97.54	97.54	97.54	98.36	100	100	100	100	100	100	100	100	100	100	100	100	100	100	100	100	100	99.18	97.54	97.54	97.54	97.54	97.54	97.54	97.54	97.54	97.54	97.54	96.72	96.72	96.72	96.72	96.72	96.72	96.72	96.72	96.72	96.72	96.72	96.72	96.72	96.72	97.54
17: czp.1.I.5_YC6	97.54	97.54	97.54	97.54	97.54	98.36	100	100	100	100	100	100	100	100	100	100	100	100	100	100	100	100	100	99.18	97.54	97.54	97.54	97.54	97.54	97.54	97.54	97.54	97.54	97.54	96.72	96.72	96.72	96.72	96.72	96.72	96.72	96.72	96.72	96.72	96.72	96.72	96.72	96.72	97.54
18: czp.1.I.4_YC6	97.54	97.54	97.54	97.54	97.54	98.36	100	100	100	100	100	100	100	100	100	100	100	100	100	100	100	100	100	99.18	97.54	97.54	97.54	97.54	97.54	97.54	97.54	97.54	97.54	97.54	96.72	96.72	96.72	96.72	96.72	96.72	96.72	96.72	96.72	96.72	96.72	96.72	96.72	96.72	97.54
19: czp.1.I.3_YC6	97.54	97.54	97.54	97.54	97.54	98.36	100	100	100	100	100	100	100	100	100	100	100	100	100	100	100	100	100	99.18	97.54	97.54	97.54	97.54	97.54	97.54	97.54	97.54	97.54	97.54	96.72	96.72	96.72	96.72	96.72	96.72	96.72	96.72	96.72	96.72	96.72	96.72	96.72	96.72	97.54
20: czp.1.I.2_YC6	97.54	97.54	97.54	97.54	97.54	98.36	100	100	100	100	100	100	100	100	100	100	100	100	100	100	100	100	100	99.18	97.54	97.54	97.54	97.54	97.54	97.54	97.54	97.54	97.54	97.54	96.72	96.72	96.72	96.72	96.72	96.72	96.72	96.72	96.72	96.72	96.72	96.72	96.72	96.72	97.54
21: czp.1.I.3_EL	97.54	97.54	97.54	97.54	97.54	98.36	100	100	100	100	100	100	100	100	100	100	100	100	100	100	100	100	100	99.18	97.54	97.54	97.54	97.54	97.54	97.54	97.54	97.54	97.54	97.54	96.72	96.72	96.72	96.72	96.72	96.72	96.72	96.72	96.72	96.72	96.72	96.72	96.72	96.72	97.54
22: czp.1.I.4_EL	97.54	97.54	97.54	97.54	97.54	98.36	100	100	100	100	100	100	100	100	100	100	100	100	100	100	100	100	100	99.18	97.54	97.54	97.54	97.54	97.54	97.54	97.54	97.54	97.54	97.54	96.72	96.72	96.72	96.72	96.72	96.72	96.72	96.72	96.72	96.72	96.72	96.72	96.72	96.72	97.54
23: czp.1.I.9_EL	97.54	97.54	97.54	97.54	97.54	98.36	100	100	100	100	100	100	100	100	100	100	100	100	100	100	100	100	100	99.18	97.54	97.54	97.54	97.54	97.54	97.54	97.54	97.54	97.54	97.54	96.72	96.72	96.72	96.72	96.72	96.72	96.72	96.72	96.72	96.72	96.72	96.72	96.72	96.72	97.54
24: czp.1.I.10_EL	96.72	96.72	96.72	96.72	96.72	97.54	99.18	99.18	99.18	99.18	99.18	99.18	99.18	99.18	99.18	99.18	99.18	99.18	99.18	99.18	99.18	99.18	99.18	100	96.72	96.72	96.72	96.72	96.72	96.72	96.72	96.72	96.72	96.72	95.9	95.9	95.9	95.9	95.9	95.9	95.9	95.9	95.9	95.9	95.9	95.9	95.9	95.9	96.72
25: czp.1.I.2_dm28c	96.72	96.72	96.72	96.72	96.72	97.54	97.54	97.54	97.54	97.54	97.54	97.54	97.54	97.54	97.54	97.54	97.54	97.54	97.54	97.54	97.54	97.54	97.54	96.72	100	100	100	100	100	100	100	100	100	100	99.18	99.18	99.18	99.18	99.18	99.18	99.18	99.18	99.18	99.18	99.18	99.18	99.18	99.18	97.54
26: czp.1.I.7_NEL	96.72	96.72	96.72	96.72	96.72	97.54	97.54	97.54	97.54	97.54	97.54	97.54	97.54	97.54	97.54	97.54	97.54	97.54	97.54	97.54	97.54	97.54	97.54	96.72	100	100	100	100	100	100	100	100	100	100	99.18	99.18	99.18	99.18	99.18	99.18	99.18	99.18	99.18	99.18	99.18	99.18	99.18	99.18	97.54
27: czp.1.I.8_NEL	96.72	96.72	96.72	96.72	96.72	97.54	97.54	97.54	97.54	97.54	97.54	97.54	97.54	97.54	97.54	97.54	97.54	97.54	97.54	97.54	97.54	97.54	97.54	96.72	100	100	100	100	100	100	100	100	100	100	99.18	99.18	99.18	99.18	99.18	99.18	99.18	99.18	99.18	99.18	99.18	99.18	99.18	99.18	97.54
28: czp.1.I.9_NEL	96.72	96.72	96.72	96.72	96.72	97.54	97.54	97.54	97.54	97.54	97.54	97.54	97.54	97.54	97.54	97.54	97.54	97.54	97.54	97.54	97.54	97.54	97.54	96.72	100	100	100	100	100	100	100	100	100	100	99.18	99.18	99.18	99.18	99.18	99.18	99.18	99.18	99.18	99.18	99.18	99.18	99.18	99.18	97.54
29: czp.1.I.11_NEL	96.72	96.72	96.72	96.72	96.72	97.54	97.54	97.54	97.54	97.54	97.54	97.54	97.54	97.54	97.54	97.54	97.54	97.54	97.54	97.54	97.54	97.54	97.54	96.72	100	100	100	100	100	100	100	100	100	100	99.18	99.18	99.18	99.18	99.18	99.18	99.18	99.18	99.18	99.18	99.18	99.18	99.18	99.18	97.54
30: czp.1.I.12_NEL	96.72	96.72	96.72	96.72	96.72	97.54	97.54	97.54	97.54	97.54	97.54	97.54	97.54	97.54	97.54	97.54	97.54	97.54	97.54	97.54	97.54	97.54	97.54	96.72	100	100	100	100	100	100	100	100	100	100	99.18	99.18	99.18	99.18	99.18	99.18	99.18	99.18	99.18	99.18	99.18	99.18	99.18	99.18	97.54
31: czp.1.I.15_NEL	96.72	96.72	96.72	96.72	96.72	97.54	97.54	97.54	97.54	97.54	97.54	97.54	97.54	97.54	97.54	97.54	97.54	97.54	97.54	97.54	97.54	97.54	97.54	96.72	100	100	100	100	100	100	100	100	100	100	99.18	99.18	99.18	99.18	99.18	99.18	99.18	99.18	99.18	99.18	99.18	99.18	99.18	99.18	97.54
32: czp.1.I.16_NEL	96.72	96.72	96.72	96.72	96.72	97.54	97.54	97.54	97.54	97.54	97.54	97.54	97.54	97.54	97.54	97.54	97.54	97.54	97.54	97.54	97.54	97.54	97.54	96.72	100	100	100	100	100	100	100	100	100	100	99.18	99.18	99.18	99.18	99.18	99.18	99.18	99.18	99.18	99.18	99.18	99.18	99.18	99.18	97.54
33: czp.1.I.17_NEL	96.72	96.72	96.72	96.72	96.72	97.54	97.54	97.54	97.54	97.54	97.54	97.54	97.54	97.54	97.54	97.54	97.54	97.54	97.54	97.54	97.54	97.54	97.54	96.72	100	100	100	100	100	100	100	100	100	100	99.18	99.18	99.18	99.18	99.18	99.18	99.18	99.18	99.18	99.18	99.18	99.18	99.18	99.18	97.54
34: czp.1.I.18_NEL	96.72	96.72	96.72	96.72	96.72	97.54	97.54	97.54	97.54	97.54	97.54	97.54	97.54	97.54	97.54	97.54	97.54	97.54	97.54	97.54	97.54	97.54	97.54	96.72	100	100	100	100	100	100	100	100	100	100	99.18	99.18	99.18	99.18	99.18	99.18	99.18	99.18	99.18	99.18	99.18	99.18	99.18	99.18	97.54
35: czp.1.I.3_dm28c	95.9	95.9	95.9	95.9	95.9	96.72	96.72	96.72	96.72	96.72	96.72	96.72	96.72	96.72	96.72	96.72	96.72	96.72	96.72	96.72	96.72	96.72	96.72	95.9	99.18	99.18	99.18	99.18	99.18	99.18	99.18	99.18	99.18	99.18	100	100	100	100	100	100	100	100	100	100	100	100	100	100	96.72
36: czp.1.I.4_dm28c	95.9	95.9	95.9	95.9	95.9	96.72	96.72	96.72	96.72	96.72	96.72	96.72	96.72	96.72	96.72	96.72	96.72	96.72	96.72	96.72	96.72	96.72	96.72	95.9	99.18	99.18	99.18	99.18	99.18	99.18	99.18	99.18	99.18	99.18	100	100	100	100	100	100	100	100	100	100	100	100	100	100	96.72
37: czp.1.I.5_dm28c	95.9	95.9	95.9	95.9	95.9	96.72	96.72	96.72	96.72	96.72	96.72	96.72	96.72	96.72	96.72	96.72	96.72	96.72	96.72	96.72	96.72	96.72	96.72	95.9	99.18	99.18	99.18	99.18	99.18	99.18	99.18	99.18	99.18	99.18	100	100	100	100	100	100	100	100	100	100	100	100	100	100	96.72
38: czp.1.I.6_dm28c	95.9	95.9	95.9	95.9	95.9	96.72	96.72	96.72	96.72	96.72	96.72	96.72	96.72	96.72	96.72	96.72	96.72	96.72	96.72	96.72	96.72	96.72	96.72	95.9	99.18	99.18	99.18	99.18	99.18	99.18	99.18	99.18	99.18	99.18	100	100	100	100	100	100	100	100	100	100	100	100	100	100	96.72
39: czp.1.I.7_dm28c	95.9	95.9	95.9	95.9	95.9	96.72	96.72	96.72	96.72	96.72	96.72	96.72	96.72	96.72	96.72	96.72	96.72	96.72	96.72	96.72	96.72	96.72	96.72	95.9	99.18	99.18	99.18	99.18	99.18	99.18	99.18	99.18	99.18	99.18	100	100	100	100	100	100	100	100	100	100	100	100	100	100	96.72
40: czp.1.I.8_dm28c	95.9	95.9	95.9	95.9	95.9	96.72	96.72	96.72	96.72	96.72	96.72	96.72	96.72	96.72	96.72	96.72	96.72	96.72	96.72	96.72	96.72	96.72	96.72	95.9	99.18	99.18	99.18	99.18	99.18	99.18	99.18	99.18	99.18	99.18	100	100	100	100	100	100	100	100	100	100	100	100	100	100	96.72
41: czp.1.I.9_dm28c	95.9	95.9	95.9	95.9	95.9	96.72	96.72	96.72	96.72	96.72	96.72	96.72	96.72	96.72	96.72	96.72	96.72	96.72	96.72	96.72	96.72	96.72	96.72	95.9	99.18	99.18	99.18	99.18	99.18	99.18	99.18	99.18	99.18	99.18	100	100	100	100	100	100	100	100	100	100	100	100	100	100	96.72
42: czp.1.I.10_dm28c	95.9	95.9	95.9	95.9	95.9	96.72	96.72	96.72	96.72	96.72	96.72	96.72	96.72	96.72	96.72	96.72	96.72	96.72	96.72	96.72	96.72	96.72	96.72	95.9	99.18	99.18	99.18	99.18	99.18	99.18	99.18	99.18	99.18	99.18	100	100	100	100	100	100	100	100	100	100	100	100	100	100	96.72
43: czp.1.I.11_dm28c	95.9	95.9	95.9	95.9	95.9	96.72	96.72	96.72	96.72	96.72	96.72	96.72	96.72	96.72	96.72	96.72	96.72	96.72	96.72	96.72	96.72	96.72	96.72	95.9	99.18	99.18	99.18	99.18	99.18	99.18	99.18	99.18	99.18	99.18	100	100	100	100	100	100	100	100	100	100	100	100	100	100	96.72
44: czp.1.I.12_dm28c	95.9	95.9	95.9	95.9	95.9	96.72	96.72	96.72	96.72	96.72	96.72	96.72	96.72	96.72	96.72	96.72	96.72	96.72	96.72	96.72	96.72	96.72	96.72	95.9	99.18	99.18	99.18	99.18	99.18	99.18	99.18	99.18	99.18	99.18	100	100	100	100	100	100	100	100	100	100	100	100	100	100	96.72
45: czp.1.I.13_dm28c	95.9	95.9	95.9	95.9	95.9	96.72	96.72	96.72	96.72	96.72	96.72	96.72	96.72	96.72	96.72	96.72	96.72	96.72	96.72	96.72	96.72	96.72	96.72	95.9	99.18	99.18	99.18	99.18	99.18	99.18	99.18	99.18	99.18	99.18	100	100	100	100	100	100	100	100	100	100	100	100	100	100	96.72
46: czp.1.I.14_dm28c	95.9	95.9	95.9	95.9	95.9	96.72	96.72	96.72	96.72	96.72	96.72	96.72	96.72	96.72	96.72	96.72	96.72	96.72	96.72	96.72	96.72	96.72	96.72	95.9	99.18	99.18	99.18	99.18	99.18	99.18	99.18	99.18	99.18	99.18	100	100	100	100	100	100	100	100	100	100	100	100	100	100	96.72
47: czp.1.I.15_dm28c	95.9	95.9	95.9	95.9	95.9	96.72	96.72	96.72	96.72	96.72	96.72	96.72	96.72	96.72	96.72	96.72	96.72	96.72	96.72	96.72	96.72	96.72	96.72	95.9	99.18	99.18	99.18	99.18	99.18	99.18	99.18	99.18	99.18	99.18	100	100	100	100	100	100	100	100	100	100	100	100	100	100	96.72
48: czp.1.I.10_NEL	95.9	95.9	95.9	95.9	95.9	96.72	96.72	96.72	96.72	96.72	96.72	96.72	96.72	96.72	96.72	96.72	96.72	96.72	96.72	96.72	96.72	96.72	96.72	95.9	99.18	99.18	99.18	99.18	99.18	99.18	99.18	99.18	99.18	99.18	100	100	100	100	100	100	100	100	100	100	100	100	100	100	96.72
49: czp.3.II.15_YC6	96.72	96.72	96.72	96.72	96.72	97.54	97.54	97.54	97.54	97.54	97.54	97.54	97.54	97.54	97.54	97.54	97.54	97.54	97.54	97.54	97.54	97.54	97.54	96.72	97.54	97.54	97.54	97.54	97.54	97.54	97.54	97.54	97.54	97.54	96.72	96.72	96.72	96.72	96.72	96.72	96.72	96.72	96.72	96.72	96.72	96.72	96.72	96.72	100
50: czp.2.II.14_YC6	96.72	96.72	96.72	96.72	96.72	97.54	97.54	97.54	97.54	97.54	97.54	97.54	97.54	97.54	97.54	97.54	97.54	97.54	97.54	97.54	97.54	97.54	97.54	96.72	97.54	97.54	97.54	97.54	97.54	97.54	97.54	97.54	97.54	97.54	96.72	96.72	96.72	96.72	96.72	96.72	96.72	96.72	96.72	96.72	96.72	96.72	96.72	96.72	100
51: czp.2.II.13_YC6	96.72	96.72	96.72	96.72	96.72	97.54	97.54	97.54	97.54	97.54	97.54	97.54	97.54	97.54	97.54	97.54	97.54	97.54	97.54	97.54	97.54	97.54	97.54	96.72	97.54	97.54	97.54	97.54	97.54	97.54	97.54	97.54	97.54	97.54	96.72	96.72	96.72	96.72	96.72	96.72	96.72	96.72	96.72	96.72	96.72	96.72	96.72	96.72	100
52: czp.2.II.12_YC6	96.72	96.72	96.72	96.72	96.72	97.54	97.54	97.54	97.54	97.54	97.54	97.54	97.54	97.54	97.54	97.54	97.54	97.54	97.54	97.54	97.54	97.54	97.54	96.72	97.54	97.54	97.54	97.54	97.54	97.54	97.54	97.54	97.54	97.54	96.72	96.72	96.72	96.72	96.72	96.72	96.72	96.72	96.72	96.72	96.72	96.72	96.72	96.72	100
53: czp.2.II.11_YC6	96.72	96.72	96.72	96.72	96.72	97.54	97.54	97.54	97.54	97.54	97.54	97.54	97.54	97.54	97.54	97.54	97.54	97.54	97.54	97.54	97.54	97.54	97.54	96.72	97.54	97.54	97.54	97.54	97.54	97.54	97.54	97.54	97.54	97.54	96.72	96.72	96.72	96.72	96.72	96.72	96.72	96.72	96.72	96.72	96.72	96.72	96.72	96.72	100
54: czp.2.II.10_YC6	96.72	96.72	96.72	96.72	96.72	97.54	97.54	97.54	97.54	97.54	97.54	97.54	97.54	97.54	97.54	97.54	97.54	97.54	97.54	97.54	97.54	97.54	97.54	96.72	97.54	97.54	97.54	97.54	97.54	97.54	97.54	97.54	97.54	97.54	96.72	96.72	96.72	96.72	96.72	96.72	96.72	96.72	96.72	96.72	96.72	96.72	96.72	96.72	100
55: czp.2.II.3_EL	96.72	96.72	96.72	96.72	96.72	97.54	97.54	97.54	97.54	97.54	97.54	97.54	97.54	97.54	97.54	97.54	97.54	97.54	97.54	97.54	97.54	97.54	97.54	96.72	97.54	97.54	97.54	97.54	97.54	97.54	97.54	97.54	97.54	97.54	96.72	96.72	96.72	96.72	96.72	96.72	96.72	96.72	96.72	96.72	96.72	96.72	96.72	96.72	100
56: czp.3.II.4_EL	96.72	96.72	96.72	96.72	96.72	97.54	97.54	97.54	97.54	97.54	97.54	97.54	97.54	97.54	97.54	97.54	97.54	97.54	97.54	97.54	97.54	97.54	97.54	96.72	97.54	97.54	97.54	97.54	97.54	97.54	97.54	97.54	97.54	97.54	96.72	96.72	96.72	96.72	96.72	96.72	96.72	96.72	96.72	96.72	96.72	96.72	96.72	96.72	100
57: czp.4.II.7_NEL	93.44	93.44	93.44	93.44	93.44	94.26	94.26	94.26	94.26	94.26	94.26	94.26	94.26	94.26	94.26	94.26	94.26	94.26	94.26	94.26	94.26	94.26	94.26	93.44	95.9	95.9	95.9	95.9	95.9	95.9	95.9	95.9	95.9	95.9	96.72	96.72	96.72	96.72	96.72	96.72	96.72	96.72	96.72	96.72	96.72	96.72	96.72	96.72	96.72
58: czp.2.II.2_dm28c	95.08	95.08	95.08	95.08	95.08	95.9	95.9	95.9	95.9	95.9	95.9	95.9	95.9	95.9	95.9	95.9	95.9	95.9	95.9	95.9	95.9	95.9	95.9	95.08	97.54	97.54	97.54	97.54	97.54	97.54	97.54	97.54	97.54	97.54	98.36	98.36	98.36	98.36	98.36	98.36	98.36	98.36	98.36	98.36	98.36	98.36	98.36	98.36	98.36
59: czp.4.II.3_dm28c	95.08	95.08	95.08	95.08	95.08	95.9	95.9	95.9	95.9	95.9	95.9	95.9	95.9	95.9	95.9	95.9	95.9	95.9	95.9	95.9	95.9	95.9	95.9	95.08	97.54	97.54	97.54	97.54	97.54	97.54	97.54	97.54	97.54	97.54	98.36	98.36	98.36	98.36	98.36	98.36	98.36	98.36	98.36	98.36	98.36	98.36	98.36	98.36	98.36
60: czp.2.II.4_dm28c	95.08	95.08	95.08	95.08	95.08	95.9	95.9	95.9	95.9	95.9	95.9	95.9	95.9	95.9	95.9	95.9	95.9	95.9	95.9	95.9	95.9	95.9	95.9	95.08	97.54	97.54	97.54	97.54	97.54	97.54	97.54	97.54	97.54	97.54	98.36	98.36	98.36	98.36	98.36	98.36	98.36	98.36	98.36	98.36	98.36	98.36	98.36	98.36	98.36
61: czp.4.II.5_dm28c	95.08	95.08	95.08	95.08	95.08	95.9	95.9	95.9	95.9	95.9	95.9	95.9	95.9	95.9	95.9	95.9	95.9	95.9	95.9	95.9	95.9	95.9	95.9	95.08	97.54	97.54	97.54	97.54	97.54	97.54	97.54	97.54	97.54	97.54	98.36	98.36	98.36	98.36	98.36	98.36	98.36	98.36	98.36	98.36	98.36	98.36	98.36	98.36	98.36
62: czp.4.II.6_dm28c	95.08	95.08	95.08	95.08	95.08	95.9	95.9	95.9	95.9	95.9	95.9	95.9	95.9	95.9	95.9	95.9	95.9	95.9	95.9	95.9	95.9	95.9	95.9	95.08	97.54	97.54	97.54	97.54	97.54	97.54	97.54	97.54	97.54	97.54	98.36	98.36	98.36	98.36	98.36	98.36	98.36	98.36	98.36	98.36	98.36	98.36	98.36	98.36	98.36
63: czp.4.II.7_dm28c	95.08	95.08	95.08	95.08	95.08	95.9	95.9	95.9	95.9	95.9	95.9	95.9	95.9	95.9	95.9	95.9	95.9	95.9	95.9	95.9	95.9	95.9	95.9	95.08	97.54	97.54	97.54	97.54	97.54	97.54	97.54	97.54	97.54	97.54	98.36	98.36	98.36	98.36	98.36	98.36	98.36	98.36	98.36	98.36	98.36	98.36	98.36	98.36	98.36
64: czp.4.II.8_dm28c	95.08	95.08	95.08	95.08	95.08	95.9	95.9	95.9	95.9	95.9	95.9	95.9	95.9	95.9	95.9	95.9	95.9	95.9	95.9	95.9	95.9	95.9	95.9	95.08	97.54	97.54	97.54	97.54	97.54	97.54	97.54	97.54	97.54	97.54	98.36	98.36	98.36	98.36	98.36	98.36	98.36	98.36	98.36	98.36	98.36	98.36	98.36	98.36	98.36
65: czp.4.II.5_NEL	94.26	94.26	94.26	94.26	94.26	95.08	95.08	95.08	95.08	95.08	95.08	95.08	95.08	95.08	95.08	95.08	95.08	95.08	95.08	95.08	95.08	95.08	95.08	94.26	96.72	96.72	96.72	96.72	96.72	96.72	96.72	96.72	96.72	96.72	97.54	97.54	97.54	97.54	97.54	97.54	97.54	97.54	97.54	97.54	97.54	97.54	97.54	97.54	97.54
66: czp.3.II.9_NEL	94.26	94.26	94.26	94.26	94.26	95.08	95.08	95.08	95.08	95.08	95.08	95.08	95.08	95.08	95.08	95.08	95.08	95.08	95.08	95.08	95.08	95.08	95.08	94.26	96.72	96.72	96.72	96.72	96.72	96.72	96.72	96.72	96.72	96.72	97.54	97.54	97.54	97.54	97.54	97.54	97.54	97.54	97.54	97.54	97.54	97.54	97.54	97.54	97.54
[truncated: 17 more columns]

## Sheet: Table S4 - C-terminal
Table S4. Identity matrix for the C-terminal protein sequences of cruzipains from Dm28c, CL Brener and YC6 Trypanosoma cruzi strains. Cells are colored in a graded scale from light green (lower identity) to dark green (higher identity).
#
#
# Percent Identity Matrix- created by Clustal2.1
#
#
	1: czp.2.II.2_dm28c	2: czp.2.II.4_dm28c	3: czp.4.II.3_dm28c	4: czp.4.II.5_dm28c	5: czp.4.II.6_dm28c	6: czp.4.II.7_dm28c	7: czp.4.II.8_dm28c	8: czp.1.I.17_NEL	9: czp.1.I.15_NEL	10: czp.1.I.16_NEL	11: czp.1.I.18_NEL	12: czp.1.I.7_NEL	13: czp.1.I.9_NEL	14: czp.1.I.12_NEL	15: czp.1.I.8_NEL	16: czp.1.I.10_NEL	17: czp.1.I.11_NEL	18: czp.1.III.7_YC6	19: czp.1.III.6_YC6	20: czp.1.III.5_YC6	21: czp.3.II.15_YC6	22: czp.2.II.13_YC6	23: czp.2.II.12_YC6	24: czp.2.II.11_YC6	25: czp.2.II.10_YC6	26: czp.2.II.3_EL	27: czp.3.II.4_EL	28: czp.2.II.14_YC6	29: czp.4.II.5_NEL	30: czp.4.II.7_NEL	31: czp.3.II.9_NEL	32: czp.1.I.2_dm28c	33: czp.1.I.3_dm28c	34: czp.1.I.4_dm28c	35: czp.1.I.5_dm28c	36: czp.1.I.6_dm28c	37: czp.1.I.7_dm28c	38: czp.1.I.8_dm28c	39: czp.1.I.9_dm28c	40: czp.1.I.10_dm28c	41: czp.1.I.11_dm28c	42: czp.1.I.12_dm28c	43: czp.1.I.13_dm28c	44: czp.1.I.14_dm28c	45: czp.1.I.15_dm28c	46: czp.1.III.4_YC6	47: czp.1.III.3_YC6	48: czp.1.III.2_YC6	49: czp.1.I.18_YC6
1: czp.2.II.2_dm28c	100	100	99.23	99.23	99.23	99.23	99.23	92.31	92.31	92.31	92.31	93.08	93.08	93.08	92.31	92.31	92.31	91.54	91.54	91.54	93.08	93.08	93.08	93.08	93.08	93.08	93.08	92.31	94.62	95.38	95.38	95.38	95.38	95.38	95.38	95.38	95.38	95.38	95.38	95.38	95.38	95.38	95.38	95.38	95.38	93.85	93.85	94.62	94.62
2: czp.2.II.4_dm28c	100	100	99.23	99.23	99.23	99.23	99.23	92.31	92.31	92.31	92.31	93.08	93.08	93.08	92.31	92.31	92.31	91.54	91.54	91.54	93.08	93.08	93.08	93.08	93.08	93.08	93.08	92.31	94.62	95.38	95.38	95.38	95.38	95.38	95.38	95.38	95.38	95.38	95.38	95.38	95.38	95.38	95.38	95.38	95.38	93.85	93.85	94.62	94.62
3: czp.4.II.3_dm28c	99.23	99.23	100	100	100	100	100	91.54	91.54	91.54	91.54	92.31	92.31	92.31	91.54	91.54	91.54	90.77	90.77	90.77	92.31	92.31	92.31	92.31	92.31	92.31	92.31	91.54	93.85	94.62	94.62	94.62	94.62	94.62	94.62	94.62	94.62	94.62	94.62	94.62	94.62	94.62	94.62	94.62	94.62	93.08	93.08	93.85	93.85
4: czp.4.II.5_dm28c	99.23	99.23	100	100	100	100	100	91.54	91.54	91.54	91.54	92.31	92.31	92.31	91.54	91.54	91.54	90.77	90.77	90.77	92.31	92.31	92.31	92.31	92.31	92.31	92.31	91.54	93.85	94.62	94.62	94.62	94.62	94.62	94.62	94.62	94.62	94.62	94.62	94.62	94.62	94.62	94.62	94.62	94.62	93.08	93.08	93.85	93.85
5: czp.4.II.6_dm28c	99.23	99.23	100	100	100	100	100	91.54	91.54	91.54	91.54	92.31	92.31	92.31	91.54	91.54	91.54	90.77	90.77	90.77	92.31	92.31	92.31	92.31	92.31	92.31	92.31	91.54	93.85	94.62	94.62	94.62	94.62	94.62	94.62	94.62	94.62	94.62	94.62	94.62	94.62	94.62	94.62	94.62	94.62	93.08	93.08	93.85	93.85
6: czp.4.II.7_dm28c	99.23	99.23	100	100	100	100	100	91.54	91.54	91.54	91.54	92.31	92.31	92.31	91.54	91.54	91.54	90.77	90.77	90.77	92.31	92.31	92.31	92.31	92.31	92.31	92.31	91.54	93.85	94.62	94.62	94.62	94.62	94.62	94.62	94.62	94.62	94.62	94.62	94.62	94.62	94.62	94.62	94.62	94.62	93.08	93.08	93.85	93.85
7: czp.4.II.8_dm28c	99.23	99.23	100	100	100	100	100	91.54	91.54	91.54	91.54	92.31	92.31	92.31	91.54	91.54	91.54	90.77	90.77	90.77	92.31	92.31	92.31	92.31	92.31	92.31	92.31	91.54	93.85	94.62	94.62	94.62	94.62	94.62	94.62	94.62	94.62	94.62	94.62	94.62	94.62	94.62	94.62	94.62	94.62	93.08	93.08	93.85	93.85
8: czp.1.I.17_NEL	92.31	92.31	91.54	91.54	91.54	91.54	91.54	100	98.46	98.46	98.46	97.69	97.69	97.69	98.46	98.46	98.46	93.08	93.08	93.08	94.62	94.62	94.62	94.62	94.62	94.62	94.62	93.85	93.85	94.62	94.62	96.92	96.92	96.92	96.92	96.92	96.92	96.92	96.92	96.92	96.92	96.92	96.92	96.92	96.92	95.38	95.38	96.15	96.15
9: czp.1.I.15_NEL	92.31	92.31	91.54	91.54	91.54	91.54	91.54	98.46	100	100	100	97.69	97.69	97.69	98.46	98.46	98.46	93.08	93.08	93.08	94.62	94.62	94.62	94.62	94.62	94.62	94.62	93.85	93.85	94.62	94.62	96.92	96.92	96.92	96.92	96.92	96.92	96.92	96.92	96.92	96.92	96.92	96.92	96.92	96.92	95.38	95.38	96.15	96.15
10: czp.1.I.16_NEL	92.31	92.31	91.54	91.54	91.54	91.54	91.54	98.46	100	100	100	97.69	97.69	97.69	98.46	98.46	98.46	93.08	93.08	93.08	94.62	94.62	94.62	94.62	94.62	94.62	94.62	93.85	93.85	94.62	94.62	96.92	96.92	96.92	96.92	96.92	96.92	96.92	96.92	96.92	96.92	96.92	96.92	96.92	96.92	95.38	95.38	96.15	96.15
11: czp.1.I.18_NEL	92.31	92.31	91.54	91.54	91.54	91.54	91.54	98.46	100	100	100	97.69	97.69	97.69	98.46	98.46	98.46	93.08	93.08	93.08	94.62	94.62	94.62	94.62	94.62	94.62	94.62	93.85	93.85	94.62	94.62	96.92	96.92	96.92	96.92	96.92	96.92	96.92	96.92	96.92	96.92	96.92	96.92	96.92	96.92	95.38	95.38	96.15	96.15
12: czp.1.I.7_NEL	93.08	93.08	92.31	92.31	92.31	92.31	92.31	97.69	97.69	97.69	97.69	100	100	100	99.23	99.23	99.23	93.85	93.85	93.85	95.38	95.38	95.38	95.38	95.38	95.38	95.38	94.62	94.62	95.38	95.38	97.69	97.69	97.69	97.69	97.69	97.69	97.69	97.69	97.69	97.69	97.69	97.69	97.69	97.69	96.15	96.15	96.92	96.92
13: czp.1.I.9_NEL	93.08	93.08	92.31	92.31	92.31	92.31	92.31	97.69	97.69	97.69	97.69	100	100	100	99.23	99.23	99.23	93.85	93.85	93.85	95.38	95.38	95.38	95.38	95.38	95.38	95.38	94.62	94.62	95.38	95.38	97.69	97.69	97.69	97.69	97.69	97.69	97.69	97.69	97.69	97.69	97.69	97.69	97.69	97.69	96.15	96.15	96.92	96.92
14: czp.1.I.12_NEL	93.08	93.08	92.31	92.31	92.31	92.31	92.31	97.69	97.69	97.69	97.69	100	100	100	99.23	99.23	99.23	93.85	93.85	93.85	95.38	95.38	95.38	95.38	95.38	95.38	95.38	94.62	94.62	95.38	95.38	97.69	97.69	97.69	97.69	97.69	97.69	97.69	97.69	97.69	97.69	97.69	97.69	97.69	97.69	96.15	96.15	96.92	96.92
15: czp.1.I.8_NEL	92.31	92.31	91.54	91.54	91.54	91.54	91.54	98.46	98.46	98.46	98.46	99.23	99.23	99.23	100	100	100	93.08	93.08	93.08	94.62	94.62	94.62	94.62	94.62	94.62	94.62	93.85	93.85	94.62	94.62	96.92	96.92	96.92	96.92	96.92	96.92	96.92	96.92	96.92	96.92	96.92	96.92	96.92	96.92	95.38	95.38	96.15	96.15
16: czp.1.I.10_NEL	92.31	92.31	91.54	91.54	91.54	91.54	91.54	98.46	98.46	98.46	98.46	99.23	99.23	99.23	100	100	100	93.08	93.08	93.08	94.62	94.62	94.62	94.62	94.62	94.62	94.62	93.85	93.85	94.62	94.62	96.92	96.92	96.92	96.92	96.92	96.92	96.92	96.92	96.92	96.92	96.92	96.92	96.92	96.92	95.38	95.38	96.15	96.15
17: czp.1.I.11_NEL	92.31	92.31	91.54	91.54	91.54	91.54	91.54	98.46	98.46	98.46	98.46	99.23	99.23	99.23	100	100	100	93.08	93.08	93.08	94.62	94.62	94.62	94.62	94.62	94.62	94.62	93.85	93.85	94.62	94.62	96.92	96.92	96.92	96.92	96.92	96.92	96.92	96.92	96.92	96.92	96.92	96.92	96.92	96.92	95.38	95.38	96.15	96.15
18: czp.1.III.7_YC6	91.54	91.54	90.77	90.77	90.77	90.77	90.77	93.08	93.08	93.08	93.08	93.85	93.85	93.85	93.08	93.08	93.08	100	100	100	98.46	98.46	98.46	98.46	98.46	98.46	98.46	97.69	93.08	93.85	93.85	96.15	96.15	96.15	96.15	96.15	96.15	96.15	96.15	96.15	96.15	96.15	96.15	96.15	96.15	97.69	97.69	96.92	96.92
19: czp.1.III.6_YC6	91.54	91.54	90.77	90.77	90.77	90.77	90.77	93.08	93.08	93.08	93.08	93.85	93.85	93.85	93.08	93.08	93.08	100	100	100	98.46	98.46	98.46	98.46	98.46	98.46	98.46	97.69	93.08	93.85	93.85	96.15	96.15	96.15	96.15	96.15	96.15	96.15	96.15	96.15	96.15	96.15	96.15	96.15	96.15	97.69	97.69	96.92	96.92
20: czp.1.III.5_YC6	91.54	91.54	90.77	90.77	90.77	90.77	90.77	93.08	93.08	93.08	93.08	93.85	93.85	93.85	93.08	93.08	93.08	100	100	100	98.46	98.46	98.46	98.46	98.46	98.46	98.46	97.69	93.08	93.85	93.85	96.15	96.15	96.15	96.15	96.15	96.15	96.15	96.15	96.15	96.15	96.15	96.15	96.15	96.15	97.69	97.69	96.92	96.92
21: czp.3.II.15_YC6	93.08	93.08	92.31	92.31	92.31	92.31	92.31	94.62	94.62	94.62	94.62	95.38	95.38	95.38	94.62	94.62	94.62	98.46	98.46	98.46	100	100	100	100	100	100	100	99.23	94.62	95.38	95.38	97.69	97.69	97.69	97.69	97.69	97.69	97.69	97.69	97.69	97.69	97.69	97.69	97.69	97.69	96.15	96.15	96.92	96.92
22: czp.2.II.13_YC6	93.08	93.08	92.31	92.31	92.31	92.31	92.31	94.62	94.62	94.62	94.62	95.38	95.38	95.38	94.62	94.62	94.62	98.46	98.46	98.46	100	100	100	100	100	100	100	99.23	94.62	95.38	95.38	97.69	97.69	97.69	97.69	97.69	97.69	97.69	97.69	97.69	97.69	97.69	97.69	97.69	97.69	96.15	96.15	96.92	96.92
23: czp.2.II.12_YC6	93.08	93.08	92.31	92.31	92.31	92.31	92.31	94.62	94.62	94.62	94.62	95.38	95.38	95.38	94.62	94.62	94.62	98.46	98.46	98.46	100	100	100	100	100	100	100	99.23	94.62	95.38	95.38	97.69	97.69	97.69	97.69	97.69	97.69	97.69	97.69	97.69	97.69	97.69	97.69	97.69	97.69	96.15	96.15	96.92	96.92
24: czp.2.II.11_YC6	93.08	93.08	92.31	92.31	92.31	92.31	92.31	94.62	94.62	94.62	94.62	95.38	95.38	95.38	94.62	94.62	94.62	98.46	98.46	98.46	100	100	100	100	100	100	100	99.23	94.62	95.38	95.38	97.69	97.69	97.69	97.69	97.69	97.69	97.69	97.69	97.69	97.69	97.69	97.69	97.69	97.69	96.15	96.15	96.92	96.92
25: czp.2.II.10_YC6	93.08	93.08	92.31	92.31	92.31	92.31	92.31	94.62	94.62	94.62	94.62	95.38	95.38	95.38	94.62	94.62	94.62	98.46	98.46	98.46	100	100	100	100	100	100	100	99.23	94.62	95.38	95.38	97.69	97.69	97.69	97.69	97.69	97.69	97.69	97.69	97.69	97.69	97.69	97.69	97.69	97.69	96.15	96.15	96.92	96.92
26: czp.2.II.3_EL	93.08	93.08	92.31	92.31	92.31	92.31	92.31	94.62	94.62	94.62	94.62	95.38	95.38	95.38	94.62	94.62	94.62	98.46	98.46	98.46	100	100	100	100	100	100	100	99.23	94.62	95.38	95.38	97.69	97.69	97.69	97.69	97.69	97.69	97.69	97.69	97.69	97.69	97.69	97.69	97.69	97.69	96.15	96.15	96.92	96.92
27: czp.3.II.4_EL	93.08	93.08	92.31	92.31	92.31	92.31	92.31	94.62	94.62	94.62	94.62	95.38	95.38	95.38	94.62	94.62	94.62	98.46	98.46	98.46	100	100	100	100	100	100	100	99.23	94.62	95.38	95.38	97.69	97.69	97.69	97.69	97.69	97.69	97.69	97.69	97.69	97.69	97.69	97.69	97.69	97.69	96.15	96.15	96.92	96.92
28: czp.2.II.14_YC6	92.31	92.31	91.54	91.54	91.54	91.54	91.54	93.85	93.85	93.85	93.85	94.62	94.62	94.62	93.85	93.85	93.85	97.69	97.69	97.69	99.23	99.23	99.23	99.23	99.23	99.23	99.23	100	93.85	94.62	94.62	96.92	96.92	96.92	96.92	96.92	96.92	96.92	96.92	96.92	96.92	96.92	96.92	96.92	96.92	95.38	95.38	96.15	96.15
29: czp.4.II.5_NEL	94.62	94.62	93.85	93.85	93.85	93.85	93.85	93.85	93.85	93.85	93.85	94.62	94.62	94.62	93.85	93.85	93.85	93.08	93.08	93.08	94.62	94.62	94.62	94.62	94.62	94.62	94.62	93.85	100	99.23	99.23	96.92	96.92	96.92	96.92	96.92	96.92	96.92	96.92	96.92	96.92	96.92	96.92	96.92	96.92	95.38	95.38	96.15	96.15
30: czp.4.II.7_NEL	95.38	95.38	94.62	94.62	94.62	94.62	94.62	94.62	94.62	94.62	94.62	95.38	95.38	95.38	94.62	94.62	94.62	93.85	93.85	93.85	95.38	95.38	95.38	95.38	95.38	95.38	95.38	94.62	99.23	100	100	97.69	97.69	97.69	97.69	97.69	97.69	97.69	97.69	97.69	97.69	97.69	97.69	97.69	97.69	96.15	96.15	96.92	96.92
31: czp.3.II.9_NEL	95.38	95.38	94.62	94.62	94.62	94.62	94.62	94.62	94.62	94.62	94.62	95.38	95.38	95.38	94.62	94.62	94.62	93.85	93.85	93.85	95.38	95.38	95.38	95.38	95.38	95.38	95.38	94.62	99.23	100	100	97.69	97.69	97.69	97.69	97.69	97.69	97.69	97.69	97.69	97.69	97.69	97.69	97.69	97.69	96.15	96.15	96.92	96.92
32: czp.1.I.2_dm28c	95.38	95.38	94.62	94.62	94.62	94.62	94.62	96.92	96.92	96.92	96.92	97.69	97.69	97.69	96.92	96.92	96.92	96.15	96.15	96.15	97.69	97.69	97.69	97.69	97.69	97.69	97.69	96.92	96.92	97.69	97.69	100	100	100	100	100	100	100	100	100	100	100	100	100	100	98.46	98.46	99.23	99.23
33: czp.1.I.3_dm28c	95.38	95.38	94.62	94.62	94.62	94.62	94.62	96.92	96.92	96.92	96.92	97.69	97.69	97.69	96.92	96.92	96.92	96.15	96.15	96.15	97.69	97.69	97.69	97.69	97.69	97.69	97.69	96.92	96.92	97.69	97.69	100	100	100	100	100	100	100	100	100	100	100	100	100	100	98.46	98.46	99.23	99.23
34: czp.1.I.4_dm28c	95.38	95.38	94.62	94.62	94.62	94.62	94.62	96.92	96.92	96.92	96.92	97.69	97.69	97.69	96.92	96.92	96.92	96.15	96.15	96.15	97.69	97.69	97.69	97.69	97.69	97.69	97.69	96.92	96.92	97.69	97.69	100	100	100	100	100	100	100	100	100	100	100	100	100	100	98.46	98.46	99.23	99.23
35: czp.1.I.5_dm28c	95.38	95.38	94.62	94.62	94.62	94.62	94.62	96.92	96.92	96.92	96.92	97.69	97.69	97.69	96.92	96.92	96.92	96.15	96.15	96.15	97.69	97.69	97.69	97.69	97.69	97.69	97.69	96.92	96.92	97.69	97.69	100	100	100	100	100	100	100	100	100	100	100	100	100	100	98.46	98.46	99.23	99.23
36: czp.1.I.6_dm28c	95.38	95.38	94.62	94.62	94.62	94.62	94.62	96.92	96.92	96.92	96.92	97.69	97.69	97.69	96.92	96.92	96.92	96.15	96.15	96.15	97.69	97.69	97.69	97.69	97.69	97.69	97.69	96.92	96.92	97.69	97.69	100	100	100	100	100	100	100	100	100	100	100	100	100	100	98.46	98.46	99.23	99.23
37: czp.1.I.7_dm28c	95.38	95.38	94.62	94.62	94.62	94.62	94.62	96.92	96.92	96.92	96.92	97.69	97.69	97.69	96.92	96.92	96.92	96.15	96.15	96.15	97.69	97.69	97.69	97.69	97.69	97.69	97.69	96.92	96.92	97.69	97.69	100	100	100	100	100	100	100	100	100	100	100	100	100	100	98.46	98.46	99.23	99.23
38: czp.1.I.8_dm28c	95.38	95.38	94.62	94.62	94.62	94.62	94.62	96.92	96.92	96.92	96.92	97.69	97.69	97.69	96.92	96.92	96.92	96.15	96.15	96.15	97.69	97.69	97.69	97.69	97.69	97.69	97.69	96.92	96.92	97.69	97.69	100	100	100	100	100	100	100	100	100	100	100	100	100	100	98.46	98.46	99.23	99.23
39: czp.1.I.9_dm28c	95.38	95.38	94.62	94.62	94.62	94.62	94.62	96.92	96.92	96.92	96.92	97.69	97.69	97.69	96.92	96.92	96.92	96.15	96.15	96.15	97.69	97.69	97.69	97.69	97.69	97.69	97.69	96.92	96.92	97.69	97.69	100	100	100	100	100	100	100	100	100	100	100	100	100	100	98.46	98.46	99.23	99.23
40: czp.1.I.10_dm28c	95.38	95.38	94.62	94.62	94.62	94.62	94.62	96.92	96.92	96.92	96.92	97.69	97.69	97.69	96.92	96.92	96.92	96.15	96.15	96.15	97.69	97.69	97.69	97.69	97.69	97.69	97.69	96.92	96.92	97.69	97.69	100	100	100	100	100	100	100	100	100	100	100	100	100	100	98.46	98.46	99.23	99.23
41: czp.1.I.11_dm28c	95.38	95.38	94.62	94.62	94.62	94.62	94.62	96.92	96.92	96.92	96.92	97.69	97.69	97.69	96.92	96.92	96.92	96.15	96.15	96.15	97.69	97.69	97.69	97.69	97.69	97.69	97.69	96.92	96.92	97.69	97.69	100	100	100	100	100	100	100	100	100	100	100	100	100	100	98.46	98.46	99.23	99.23
42: czp.1.I.12_dm28c	95.38	95.38	94.62	94.62	94.62	94.62	94.62	96.92	96.92	96.92	96.92	97.69	97.69	97.69	96.92	96.92	96.92	96.15	96.15	96.15	97.69	97.69	97.69	97.69	97.69	97.69	97.69	96.92	96.92	97.69	97.69	100	100	100	100	100	100	100	100	100	100	100	100	100	100	98.46	98.46	99.23	99.23
43: czp.1.I.13_dm28c	95.38	95.38	94.62	94.62	94.62	94.62	94.62	96.92	96.92	96.92	96.92	97.69	97.69	97.69	96.92	96.92	96.92	96.15	96.15	96.15	97.69	97.69	97.69	97.69	97.69	97.69	97.69	96.92	96.92	97.69	97.69	100	100	100	100	100	100	100	100	100	100	100	100	100	100	98.46	98.46	99.23	99.23
44: czp.1.I.14_dm28c	95.38	95.38	94.62	94.62	94.62	94.62	94.62	96.92	96.92	96.92	96.92	97.69	97.69	97.69	96.92	96.92	96.92	96.15	96.15	96.15	97.69	97.69	97.69	97.69	97.69	97.69	97.69	96.92	96.92	97.69	97.69	100	100	100	100	100	100	100	100	100	100	100	100	100	100	98.46	98.46	99.23	99.23
45: czp.1.I.15_dm28c	95.38	95.38	94.62	94.62	94.62	94.62	94.62	96.92	96.92	96.92	96.92	97.69	97.69	97.69	96.92	96.92	96.92	96.15	96.15	96.15	97.69	97.69	97.69	97.69	97.69	97.69	97.69	96.92	96.92	97.69	97.69	100	100	100	100	100	100	100	100	100	100	100	100	100	100	98.46	98.46	99.23	99.23
46: czp.1.III.4_YC6	93.85	93.85	93.08	93.08	93.08	93.08	93.08	95.38	95.38	95.38	95.38	96.15	96.15	96.15	95.38	95.38	95.38	97.69	97.69	97.69	96.15	96.15	96.15	96.15	96.15	96.15	96.15	95.38	95.38	96.15	96.15	98.46	98.46	98.46	98.46	98.46	98.46	98.46	98.46	98.46	98.46	98.46	98.46	98.46	98.46	100	100	99.23	99.23
47: czp.1.III.3_YC6	93.85	93.85	93.08	93.08	93.08	93.08	93.08	95.38	95.38	95.38	95.38	96.15	96.15	96.15	95.38	95.38	95.38	97.69	97.69	97.69	96.15	96.15	96.15	96.15	96.15	96.15	96.15	95.38	95.38	96.15	96.15	98.46	98.46	98.46	98.46	98.46	98.46	98.46	98.46	98.46	98.46	98.46	98.46	98.46	98.46	100	100	99.23	99.23
48: czp.1.III.2_YC6	94.62	94.62	93.85	93.85	93.85	93.85	93.85	96.15	96.15	96.15	96.15	96.92	96.92	96.92	96.15	96.15	96.15	96.92	96.92	96.92	96.92	96.92	96.92	96.92	96.92	96.92	96.92	96.15	96.15	96.92	96.92	99.23	99.23	99.23	99.23	99.23	99.23	99.23	99.23	99.23	99.23	99.23	99.23	99.23	99.23	99.23	99.23	100	100
49: czp.1.I.18_YC6	94.62	94.62	93.85	93.85	93.85	93.85	93.85	96.15	96.15	96.15	96.15	96.92	96.92	96.92	96.15	96.15	96.15	96.92	96.92	96.92	96.92	96.92	96.92	96.92	96.92	96.92	96.92	96.15	96.15	96.92	96.92	99.23	99.23	99.23	99.23	99.23	99.23	99.23	99.23	99.23	99.23	99.23	99.23	99.23	99.23	99.23	99.23	100	100
50: czp.1.I.17_YC6	94.62	94.62	93.85	93.85	93.85	93.85	93.85	96.15	96.15	96.15	96.15	96.92	96.92	96.92	96.15	96.15	96.15	96.92	96.92	96.92	96.92	96.92	96.92	96.92	96.92	96.92	96.92	96.15	96.15	96.92	96.92	99.23	99.23	99.23	99.23	99.23	99.23	99.23	99.23	99.23	99.23	99.23	99.23	99.23	99.23	99.23	99.23	100	100
51: czp.1.I.16_YC6	94.62	94.62	93.85	93.85	93.85	93.85	93.85	96.15	96.15	96.15	96.15	96.92	96.92	96.92	96.15	96.15	96.15	96.92	96.92	96.92	96.92	96.92	96.92	96.92	96.92	96.92	96.92	96.15	96.15	96.92	96.92	99.23	99.23	99.23	99.23	99.23	99.23	99.23	99.23	99.23	99.23	99.23	99.23	99.23	99.23	99.23	99.23	100	100
52: czp.1.I.15_YC6	94.62	94.62	93.85	93.85	93.85	93.85	93.85	96.15	96.15	96.15	96.15	96.92	96.92	96.92	96.15	96.15	96.15	96.92	96.92	96.92	96.92	96.92	96.92	96.92	96.92	96.92	96.92	96.15	96.15	96.92	96.92	99.23	99.23	99.23	99.23	99.23	99.23	99.23	99.23	99.23	99.23	99.23	99.23	99.23	99.23	99.23	99.23	100	100
53: czp.1.I.14_YC6	94.62	94.62	93.85	93.85	93.85	93.85	93.85	96.15	96.15	96.15	96.15	96.92	96.92	96.92	96.15	96.15	96.15	96.92	96.92	96.92	96.92	96.92	96.92	96.92	96.92	96.92	96.92	96.15	96.15	96.92	96.92	99.23	99.23	99.23	99.23	99.23	99.23	99.23	99.23	99.23	99.23	99.23	99.23	99.23	99.23	99.23	99.23	100	100
54: czp.1.I.13_YC6	94.62	94.62	93.85	93.85	93.85	93.85	93.85	96.15	96.15	96.15	96.15	96.92	96.92	96.92	96.15	96.15	96.15	96.92	96.92	96.92	96.92	96.92	96.92	96.92	96.92	96.92	96.92	96.15	96.15	96.92	96.92	99.23	99.23	99.23	99.23	99.23	99.23	99.23	99.23	99.23	99.23	99.23	99.23	99.23	99.23	99.23	99.23	100	100
55: czp.1.I.12_YC6	94.62	94.62	93.85	93.85	93.85	93.85	93.85	96.15	96.15	96.15	96.15	96.92	96.92	96.92	96.15	96.15	96.15	96.92	96.92	96.92	96.92	96.92	96.92	96.92	96.92	96.92	96.92	96.15	96.15	96.92	96.92	99.23	99.23	99.23	99.23	99.23	99.23	99.23	99.23	99.23	99.23	99.23	99.23	99.23	99.23	99.23	99.23	100	100
56: czp.1.I.10_YC6	94.62	94.62	93.85	93.85	93.85	93.85	93.85	96.15	96.15	96.15	96.15	96.92	96.92	96.92	96.15	96.15	96.15	96.92	96.92	96.92	96.92	96.92	96.92	96.92	96.92	96.92	96.92	96.15	96.15	96.92	96.92	99.23	99.23	99.23	99.23	99.23	99.23	99.23	99.23	99.23	99.23	99.23	99.23	99.23	99.23	99.23	99.23	100	100
57: czp.1.I.8_YC6	94.62	94.62	93.85	93.85	93.85	93.85	93.85	96.15	96.15	96.15	96.15	96.92	96.92	96.92	96.15	96.15	96.15	96.92	96.92	96.92	96.92	96.92	96.92	96.92	96.92	96.92	96.92	96.15	96.15	96.92	96.92	99.23	99.23	99.23	99.23	99.23	99.23	99.23	99.23	99.23	99.23	99.23	99.23	99.23	99.23	99.23	99.23	100	100
58: czp.1.I.7_YC6	94.62	94.62	93.85	93.85	93.85	93.85	93.85	96.15	96.15	96.15	96.15	96.92	96.92	96.92	96.15	96.15	96.15	96.92	96.92	96.92	96.92	96.92	96.92	96.92	96.92	96.92	96.92	96.15	96.15	96.92	96.92	99.23	99.23	99.23	99.23	99.23	99.23	99.23	99.23	99.23	99.23	99.23	99.23	99.23	99.23	99.23	99.23	100	100
59: czp.1.I.5_YC6	94.62	94.62	93.85	93.85	93.85	93.85	93.85	96.15	96.15	96.15	96.15	96.92	96.92	96.92	96.15	96.15	96.15	96.92	96.92	96.92	96.92	96.92	96.92	96.92	96.92	96.92	96.92	96.15	96.15	96.92	96.92	99.23	99.23	99.23	99.23	99.23	99.23	99.23	99.23	99.23	99.23	99.23	99.23	99.23	99.23	99.23	99.23	100	100
60: czp.1.I.4_YC6	94.62	94.62	93.85	93.85	93.85	93.85	93.85	96.15	96.15	96.15	96.15	96.92	96.92	96.92	96.15	96.15	96.15	96.92	96.92	96.92	96.92	96.92	96.92	96.92	96.92	96.92	96.92	96.15	96.15	96.92	96.92	99.23	99.23	99.23	99.23	99.23	99.23	99.23	99.23	99.23	99.23	99.23	99.23	99.23	99.23	99.23	99.23	100	100
61: czp.1.I.3_YC6	94.62	94.62	93.85	93.85	93.85	93.85	93.85	96.15	96.15	96.15	96.15	96.92	96.92	96.92	96.15	96.15	96.15	96.92	96.92	96.92	96.92	96.92	96.92	96.92	96.92	96.92	96.92	96.15	96.15	96.92	96.92	99.23	99.23	99.23	99.23	99.23	99.23	99.23	99.23	99.23	99.23	99.23	99.23	99.23	99.23	99.23	99.23	100	100
62: czp.1.I.2_YC6	94.62	94.62	93.85	93.85	93.85	93.85	93.85	96.15	96.15	96.15	96.15	96.92	96.92	96.92	96.15	96.15	96.15	96.92	96.92	96.92	96.92	96.92	96.92	96.92	96.92	96.92	96.92	96.15	96.15	96.92	96.92	99.23	99.23	99.23	99.23	99.23	99.23	99.23	99.23	99.23	99.23	99.23	99.23	99.23	99.23	99.23	99.23	100	100
63: czp.1.I.3_EL	94.62	94.62	93.85	93.85	93.85	93.85	93.85	96.15	96.15	96.15	96.15	96.92	96.92	96.92	96.15	96.15	96.15	96.92	96.92	96.92	96.92	96.92	96.92	96.92	96.92	96.92	96.92	96.15	96.15	96.92	96.92	99.23	99.23	99.23	99.23	99.23	99.23	99.23	99.23	99.23	99.23	99.23	99.23	99.23	99.23	99.23	99.23	100	100
64: czp.1.I.4_EL	94.62	94.62	93.85	93.85	93.85	93.85	93.85	96.15	96.15	96.15	96.15	96.92	96.92	96.92	96.15	96.15	96.15	96.92	96.92	96.92	96.92	96.92	96.92	96.92	96.92	96.92	96.92	96.15	96.15	96.92	96.92	99.23	99.23	99.23	99.23	99.23	99.23	99.23	99.23	99.23	99.23	99.23	99.23	99.23	99.23	99.23	99.23	100	100
65: czp.1.I.9_EL	94.62	94.62	93.85	93.85	93.85	93.85	93.85	96.15	96.15	96.15	96.15	96.92	96.92	96.92	96.15	96.15	96.15	96.92	96.92	96.92	96.92	96.92	96.92	96.92	96.92	96.92	96.92	96.15	96.15	96.92	96.92	99.23	99.23	99.23	99.23	99.23	99.23	99.23	99.23	99.23	99.23	99.23	99.23	99.23	99.23	99.23	99.23	100	100
66: czp.1.I.10_EL	94.62	94.62	93.85	93.85	93.85	93.85	93.85	96.15	96.15	96.15	96.15	96.92	96.92	96.92	96.15	96.15	96.15	96.92	96.92	96.92	96.92	96.92	96.92	96.92	96.92	96.92	96.92	96.15	96.15	96.92	96.92	99.23	99.23	99.23	99.23	99.23	99.23	99.23	99.23	99.23	99.23	99.23	99.23	99.23	99.23	99.23	99.23	100	100
[truncated: 17 more columns]

## Sheet: Table S5 - catalytic domain
Table S5. Identity matrix for the catalytic domain protein sequences of cruzipains from Dm28c, CL Brener and YC6 Trypanosoma cruzi strains. Cells are colored in a graded scale from light green (lower identity) to dark green (higher identity).
#
#
# Percent Identity Matrix - created by Clustal2.1
#
#
	1: czp.1.III.4_YC6	2: czp.1.III.7_YC6	3: czp.1.III.6_YC6	4: czp.1.III.5_YC6	5: czp.1.III.3_YC6	6: czp.1.III.2_YC6	7: czp.1.I.9_EL	8: czp.1.I.2_YC6	9: czp.1.I.18_YC6	10: czp.1.I.15_YC6	11: czp.1.I.14_YC6	12: czp.1.I.10_YC6	13: czp.1.I.8_YC6	14: czp.1.I.7_YC6	15: czp.1.I.5_YC6	16: czp.1.I.4_YC6	17: czp.1.I.3_YC6	18: czp.1.I.3_EL	19: czp.1.I.4_EL	20: czp.1.I.17_YC6	21: czp.1.I.16_YC6	22: czp.1.I.13_YC6	23: czp.1.I.12_YC6	24: czp.1.I.10_EL	25: czp.1.I.2_dm28c	26: czp.1.I.3_dm28c	27: czp.1.I.4_dm28c	28: czp.1.I.5_dm28c	29: czp.1.I.6_dm28c	30: czp.1.I.7_dm28c	31: czp.1.I.8_dm28c	32: czp.1.I.9_dm28c	33: czp.1.I.10_dm28c	34: czp.1.I.11_dm28c	35: czp.1.I.12_dm28c	36: czp.1.I.13_dm28c	37: czp.1.I.14_dm28c	38: czp.1.I.15_dm28c	39: czp.1.I.7_NEL	40: czp.1.I.8_NEL	41: czp.1.I.9_NEL	42: czp.1.I.10_NEL	43: czp.1.I.11_NEL	44: czp.1.I.12_NEL	45: czp.1.I.15_NEL	46: czp.1.I.16_NEL	47: czp.1.I.17_NEL	48: czp.1.I.18_NEL	49: czp.2.II.2_dm28c
1: czp.1.III.4_YC6	100	99.07	99.07	99.07	99.53	99.53	94.88	94.42	94.88	94.88	94.88	94.88	94.88	94.88	94.88	94.88	94.88	94.88	94.88	95.35	95.35	95.35	95.35	95.35	93.95	93.95	93.95	93.95	93.95	93.95	93.95	93.95	93.95	93.95	93.95	93.95	93.95	93.95	93.95	93.95	93.95	93.95	93.95	93.95	93.95	93.95	93.95	93.95	83.72
2: czp.1.III.7_YC6	99.07	100	100	100	99.53	99.53	94.88	94.42	94.88	94.88	94.88	94.88	94.88	94.88	94.88	94.88	94.88	94.88	94.88	95.35	95.35	95.35	95.35	95.35	93.95	93.95	93.95	93.95	93.95	93.95	93.95	93.95	93.95	93.95	93.95	93.95	93.95	93.95	93.95	93.95	93.95	93.95	93.95	93.95	93.95	93.95	93.95	93.95	83.72
3: czp.1.III.6_YC6	99.07	100	100	100	99.53	99.53	94.88	94.42	94.88	94.88	94.88	94.88	94.88	94.88	94.88	94.88	94.88	94.88	94.88	95.35	95.35	95.35	95.35	95.35	93.95	93.95	93.95	93.95	93.95	93.95	93.95	93.95	93.95	93.95	93.95	93.95	93.95	93.95	93.95	93.95	93.95	93.95	93.95	93.95	93.95	93.95	93.95	93.95	83.72
4: czp.1.III.5_YC6	99.07	100	100	100	99.53	99.53	94.88	94.42	94.88	94.88	94.88	94.88	94.88	94.88	94.88	94.88	94.88	94.88	94.88	95.35	95.35	95.35	95.35	95.35	93.95	93.95	93.95	93.95	93.95	93.95	93.95	93.95	93.95	93.95	93.95	93.95	93.95	93.95	93.95	93.95	93.95	93.95	93.95	93.95	93.95	93.95	93.95	93.95	83.72
5: czp.1.III.3_YC6	99.53	99.53	99.53	99.53	100	100	95.35	94.88	95.35	95.35	95.35	95.35	95.35	95.35	95.35	95.35	95.35	95.35	95.35	95.81	95.81	95.81	95.81	95.81	94.42	94.42	94.42	94.42	94.42	94.42	94.42	94.42	94.42	94.42	94.42	94.42	94.42	94.42	94.42	94.42	94.42	94.42	94.42	94.42	94.42	94.42	94.42	94.42	84.19
6: czp.1.III.2_YC6	99.53	99.53	99.53	99.53	100	100	95.35	94.88	95.35	95.35	95.35	95.35	95.35	95.35	95.35	95.35	95.35	95.35	95.35	95.81	95.81	95.81	95.81	95.81	94.42	94.42	94.42	94.42	94.42	94.42	94.42	94.42	94.42	94.42	94.42	94.42	94.42	94.42	94.42	94.42	94.42	94.42	94.42	94.42	94.42	94.42	94.42	94.42	84.19
7: czp.1.I.9_EL	94.88	94.88	94.88	94.88	95.35	95.35	100	98.6	99.07	99.07	99.07	99.07	99.07	99.07	99.07	99.07	99.07	99.07	99.07	99.53	99.53	99.53	99.53	99.53	97.67	97.67	97.67	97.67	97.67	97.67	97.67	97.67	97.67	97.67	97.67	97.67	97.67	97.67	98.14	98.14	98.14	98.14	98.14	98.14	98.14	98.14	98.14	98.14	81.4
8: czp.1.I.2_YC6	94.42	94.42	94.42	94.42	94.88	94.88	98.6	100	99.53	99.53	99.53	99.53	99.53	99.53	99.53	99.53	99.53	99.53	99.53	99.07	99.07	99.07	99.07	99.07	98.14	98.14	98.14	98.14	98.14	98.14	98.14	98.14	98.14	98.14	98.14	98.14	98.14	98.14	98.6	98.6	98.6	98.6	98.6	98.6	98.6	98.6	98.6	98.6	81.4
9: czp.1.I.18_YC6	94.88	94.88	94.88	94.88	95.35	95.35	99.07	99.53	100	100	100	100	100	100	100	100	100	100	100	99.53	99.53	99.53	99.53	99.53	97.67	97.67	97.67	97.67	97.67	97.67	97.67	97.67	97.67	97.67	97.67	97.67	97.67	97.67	98.14	98.14	98.14	98.14	98.14	98.14	98.14	98.14	98.14	98.14	81.4
10: czp.1.I.15_YC6	94.88	94.88	94.88	94.88	95.35	95.35	99.07	99.53	100	100	100	100	100	100	100	100	100	100	100	99.53	99.53	99.53	99.53	99.53	97.67	97.67	97.67	97.67	97.67	97.67	97.67	97.67	97.67	97.67	97.67	97.67	97.67	97.67	98.14	98.14	98.14	98.14	98.14	98.14	98.14	98.14	98.14	98.14	81.4
11: czp.1.I.14_YC6	94.88	94.88	94.88	94.88	95.35	95.35	99.07	99.53	100	100	100	100	100	100	100	100	100	100	100	99.53	99.53	99.53	99.53	99.53	97.67	97.67	97.67	97.67	97.67	97.67	97.67	97.67	97.67	97.67	97.67	97.67	97.67	97.67	98.14	98.14	98.14	98.14	98.14	98.14	98.14	98.14	98.14	98.14	81.4
12: czp.1.I.10_YC6	94.88	94.88	94.88	94.88	95.35	95.35	99.07	99.53	100	100	100	100	100	100	100	100	100	100	100	99.53	99.53	99.53	99.53	99.53	97.67	97.67	97.67	97.67	97.67	97.67	97.67	97.67	97.67	97.67	97.67	97.67	97.67	97.67	98.14	98.14	98.14	98.14	98.14	98.14	98.14	98.14	98.14	98.14	81.4
13: czp.1.I.8_YC6	94.88	94.88	94.88	94.88	95.35	95.35	99.07	99.53	100	100	100	100	100	100	100	100	100	100	100	99.53	99.53	99.53	99.53	99.53	97.67	97.67	97.67	97.67	97.67	97.67	97.67	97.67	97.67	97.67	97.67	97.67	97.67	97.67	98.14	98.14	98.14	98.14	98.14	98.14	98.14	98.14	98.14	98.14	81.4
14: czp.1.I.7_YC6	94.88	94.88	94.88	94.88	95.35	95.35	99.07	99.53	100	100	100	100	100	100	100	100	100	100	100	99.53	99.53	99.53	99.53	99.53	97.67	97.67	97.67	97.67	97.67	97.67	97.67	97.67	97.67	97.67	97.67	97.67	97.67	97.67	98.14	98.14	98.14	98.14	98.14	98.14	98.14	98.14	98.14	98.14	81.4
15: czp.1.I.5_YC6	94.88	94.88	94.88	94.88	95.35	95.35	99.07	99.53	100	100	100	100	100	100	100	100	100	100	100	99.53	99.53	99.53	99.53	99.53	97.67	97.67	97.67	97.67	97.67	97.67	97.67	97.67	97.67	97.67	97.67	97.67	97.67	97.67	98.14	98.14	98.14	98.14	98.14	98.14	98.14	98.14	98.14	98.14	81.4
16: czp.1.I.4_YC6	94.88	94.88	94.88	94.88	95.35	95.35	99.07	99.53	100	100	100	100	100	100	100	100	100	100	100	99.53	99.53	99.53	99.53	99.53	97.67	97.67	97.67	97.67	97.67	97.67	97.67	97.67	97.67	97.67	97.67	97.67	97.67	97.67	98.14	98.14	98.14	98.14	98.14	98.14	98.14	98.14	98.14	98.14	81.4
17: czp.1.I.3_YC6	94.88	94.88	94.88	94.88	95.35	95.35	99.07	99.53	100	100	100	100	100	100	100	100	100	100	100	99.53	99.53	99.53	99.53	99.53	97.67	97.67	97.67	97.67	97.67	97.67	97.67	97.67	97.67	97.67	97.67	97.67	97.67	97.67	98.14	98.14	98.14	98.14	98.14	98.14	98.14	98.14	98.14	98.14	81.4
18: czp.1.I.3_EL	94.88	94.88	94.88	94.88	95.35	95.35	99.07	99.53	100	100	100	100	100	100	100	100	100	100	100	99.53	99.53	99.53	99.53	99.53	97.67	97.67	97.67	97.67	97.67	97.67	97.67	97.67	97.67	97.67	97.67	97.67	97.67	97.67	98.14	98.14	98.14	98.14	98.14	98.14	98.14	98.14	98.14	98.14	81.4
19: czp.1.I.4_EL	94.88	94.88	94.88	94.88	95.35	95.35	99.07	99.53	100	100	100	100	100	100	100	100	100	100	100	99.53	99.53	99.53	99.53	99.53	97.67	97.67	97.67	97.67	97.67	97.67	97.67	97.67	97.67	97.67	97.67	97.67	97.67	97.67	98.14	98.14	98.14	98.14	98.14	98.14	98.14	98.14	98.14	98.14	81.4
20: czp.1.I.17_YC6	95.35	95.35	95.35	95.35	95.81	95.81	99.53	99.07	99.53	99.53	99.53	99.53	99.53	99.53	99.53	99.53	99.53	99.53	99.53	100	100	100	100	100	98.14	98.14	98.14	98.14	98.14	98.14	98.14	98.14	98.14	98.14	98.14	98.14	98.14	98.14	98.6	98.6	98.6	98.6	98.6	98.6	98.6	98.6	98.6	98.6	81.86
21: czp.1.I.16_YC6	95.35	95.35	95.35	95.35	95.81	95.81	99.53	99.07	99.53	99.53	99.53	99.53	99.53	99.53	99.53	99.53	99.53	99.53	99.53	100	100	100	100	100	98.14	98.14	98.14	98.14	98.14	98.14	98.14	98.14	98.14	98.14	98.14	98.14	98.14	98.14	98.6	98.6	98.6	98.6	98.6	98.6	98.6	98.6	98.6	98.6	81.86
22: czp.1.I.13_YC6	95.35	95.35	95.35	95.35	95.81	95.81	99.53	99.07	99.53	99.53	99.53	99.53	99.53	99.53	99.53	99.53	99.53	99.53	99.53	100	100	100	100	100	98.14	98.14	98.14	98.14	98.14	98.14	98.14	98.14	98.14	98.14	98.14	98.14	98.14	98.14	98.6	98.6	98.6	98.6	98.6	98.6	98.6	98.6	98.6	98.6	81.86
23: czp.1.I.12_YC6	95.35	95.35	95.35	95.35	95.81	95.81	99.53	99.07	99.53	99.53	99.53	99.53	99.53	99.53	99.53	99.53	99.53	99.53	99.53	100	100	100	100	100	98.14	98.14	98.14	98.14	98.14	98.14	98.14	98.14	98.14	98.14	98.14	98.14	98.14	98.14	98.6	98.6	98.6	98.6	98.6	98.6	98.6	98.6	98.6	98.6	81.86
24: czp.1.I.10_EL	95.35	95.35	95.35	95.35	95.81	95.81	99.53	99.07	99.53	99.53	99.53	99.53	99.53	99.53	99.53	99.53	99.53	99.53	99.53	100	100	100	100	100	98.14	98.14	98.14	98.14	98.14	98.14	98.14	98.14	98.14	98.14	98.14	98.14	98.14	98.14	98.6	98.6	98.6	98.6	98.6	98.6	98.6	98.6	98.6	98.6	81.86
25: czp.1.I.2_dm28c	93.95	93.95	93.95	93.95	94.42	94.42	97.67	98.14	97.67	97.67	97.67	97.67	97.67	97.67	97.67	97.67	97.67	97.67	97.67	98.14	98.14	98.14	98.14	98.14	100	100	100	100	100	100	100	100	100	100	100	100	100	100	98.6	98.6	98.6	98.6	98.6	98.6	98.6	98.6	98.6	98.6	81.4
26: czp.1.I.3_dm28c	93.95	93.95	93.95	93.95	94.42	94.42	97.67	98.14	97.67	97.67	97.67	97.67	97.67	97.67	97.67	97.67	97.67	97.67	97.67	98.14	98.14	98.14	98.14	98.14	100	100	100	100	100	100	100	100	100	100	100	100	100	100	98.6	98.6	98.6	98.6	98.6	98.6	98.6	98.6	98.6	98.6	81.4
27: czp.1.I.4_dm28c	93.95	93.95	93.95	93.95	94.42	94.42	97.67	98.14	97.67	97.67	97.67	97.67	97.67	97.67	97.67	97.67	97.67	97.67	97.67	98.14	98.14	98.14	98.14	98.14	100	100	100	100	100	100	100	100	100	100	100	100	100	100	98.6	98.6	98.6	98.6	98.6	98.6	98.6	98.6	98.6	98.6	81.4
28: czp.1.I.5_dm28c	93.95	93.95	93.95	93.95	94.42	94.42	97.67	98.14	97.67	97.67	97.67	97.67	97.67	97.67	97.67	97.67	97.67	97.67	97.67	98.14	98.14	98.14	98.14	98.14	100	100	100	100	100	100	100	100	100	100	100	100	100	100	98.6	98.6	98.6	98.6	98.6	98.6	98.6	98.6	98.6	98.6	81.4
29: czp.1.I.6_dm28c	93.95	93.95	93.95	93.95	94.42	94.42	97.67	98.14	97.67	97.67	97.67	97.67	97.67	97.67	97.67	97.67	97.67	97.67	97.67	98.14	98.14	98.14	98.14	98.14	100	100	100	100	100	100	100	100	100	100	100	100	100	100	98.6	98.6	98.6	98.6	98.6	98.6	98.6	98.6	98.6	98.6	81.4
30: czp.1.I.7_dm28c	93.95	93.95	93.95	93.95	94.42	94.42	97.67	98.14	97.67	97.67	97.67	97.67	97.67	97.67	97.67	97.67	97.67	97.67	97.67	98.14	98.14	98.14	98.14	98.14	100	100	100	100	100	100	100	100	100	100	100	100	100	100	98.6	98.6	98.6	98.6	98.6	98.6	98.6	98.6	98.6	98.6	81.4
31: czp.1.I.8_dm28c	93.95	93.95	93.95	93.95	94.42	94.42	97.67	98.14	97.67	97.67	97.67	97.67	97.67	97.67	97.67	97.67	97.67	97.67	97.67	98.14	98.14	98.14	98.14	98.14	100	100	100	100	100	100	100	100	100	100	100	100	100	100	98.6	98.6	98.6	98.6	98.6	98.6	98.6	98.6	98.6	98.6	81.4
32: czp.1.I.9_dm28c	93.95	93.95	93.95	93.95	94.42	94.42	97.67	98.14	97.67	97.67	97.67	97.67	97.67	97.67	97.67	97.67	97.67	97.67	97.67	98.14	98.14	98.14	98.14	98.14	100	100	100	100	100	100	100	100	100	100	100	100	100	100	98.6	98.6	98.6	98.6	98.6	98.6	98.6	98.6	98.6	98.6	81.4
33: czp.1.I.10_dm28c	93.95	93.95	93.95	93.95	94.42	94.42	97.67	98.14	97.67	97.67	97.67	97.67	97.67	97.67	97.67	97.67	97.67	97.67	97.67	98.14	98.14	98.14	98.14	98.14	100	100	100	100	100	100	100	100	100	100	100	100	100	100	98.6	98.6	98.6	98.6	98.6	98.6	98.6	98.6	98.6	98.6	81.4
34: czp.1.I.11_dm28c	93.95	93.95	93.95	93.95	94.42	94.42	97.67	98.14	97.67	97.67	97.67	97.67	97.67	97.67	97.67	97.67	97.67	97.67	97.67	98.14	98.14	98.14	98.14	98.14	100	100	100	100	100	100	100	100	100	100	100	100	100	100	98.6	98.6	98.6	98.6	98.6	98.6	98.6	98.6	98.6	98.6	81.4
35: czp.1.I.12_dm28c	93.95	93.95	93.95	93.95	94.42	94.42	97.67	98.14	97.67	97.67	97.67	97.67	97.67	97.67	97.67	97.67	97.67	97.67	97.67	98.14	98.14	98.14	98.14	98.14	100	100	100	100	100	100	100	100	100	100	100	100	100	100	98.6	98.6	98.6	98.6	98.6	98.6	98.6	98.6	98.6	98.6	81.4
36: czp.1.I.13_dm28c	93.95	93.95	93.95	93.95	94.42	94.42	97.67	98.14	97.67	97.67	97.67	97.67	97.67	97.67	97.67	97.67	97.67	97.67	97.67	98.14	98.14	98.14	98.14	98.14	100	100	100	100	100	100	100	100	100	100	100	100	100	100	98.6	98.6	98.6	98.6	98.6	98.6	98.6	98.6	98.6	98.6	81.4
37: czp.1.I.14_dm28c	93.95	93.95	93.95	93.95	94.42	94.42	97.67	98.14	97.67	97.67	97.67	97.67	97.67	97.67	97.67	97.67	97.67	97.67	97.67	98.14	98.14	98.14	98.14	98.14	100	100	100	100	100	100	100	100	100	100	100	100	100	100	98.6	98.6	98.6	98.6	98.6	98.6	98.6	98.6	98.6	98.6	81.4
38: czp.1.I.15_dm28c	93.95	93.95	93.95	93.95	94.42	94.42	97.67	98.14	97.67	97.67	97.67	97.67	97.67	97.67	97.67	97.67	97.67	97.67	97.67	98.14	98.14	98.14	98.14	98.14	100	100	100	100	100	100	100	100	100	100	100	100	100	100	98.6	98.6	98.6	98.6	98.6	98.6	98.6	98.6	98.6	98.6	81.4
39: czp.1.I.7_NEL	93.95	93.95	93.95	93.95	94.42	94.42	98.14	98.6	98.14	98.14	98.14	98.14	98.14	98.14	98.14	98.14	98.14	98.14	98.14	98.6	98.6	98.6	98.6	98.6	98.6	98.6	98.6	98.6	98.6	98.6	98.6	98.6	98.6	98.6	98.6	98.6	98.6	98.6	100	100	100	100	100	100	100	100	100	100	81.86
40: czp.1.I.8_NEL	93.95	93.95	93.95	93.95	94.42	94.42	98.14	98.6	98.14	98.14	98.14	98.14	98.14	98.14	98.14	98.14	98.14	98.14	98.14	98.6	98.6	98.6	98.6	98.6	98.6	98.6	98.6	98.6	98.6	98.6	98.6	98.6	98.6	98.6	98.6	98.6	98.6	98.6	100	100	100	100	100	100	100	100	100	100	81.86
41: czp.1.I.9_NEL	93.95	93.95	93.95	93.95	94.42	94.42	98.14	98.6	98.14	98.14	98.14	98.14	98.14	98.14	98.14	98.14	98.14	98.14	98.14	98.6	98.6	98.6	98.6	98.6	98.6	98.6	98.6	98.6	98.6	98.6	98.6	98.6	98.6	98.6	98.6	98.6	98.6	98.6	100	100	100	100	100	100	100	100	100	100	81.86
42: czp.1.I.10_NEL	93.95	93.95	93.95	93.95	94.42	94.42	98.14	98.6	98.14	98.14	98.14	98.14	98.14	98.14	98.14	98.14	98.14	98.14	98.14	98.6	98.6	98.6	98.6	98.6	98.6	98.6	98.6	98.6	98.6	98.6	98.6	98.6	98.6	98.6	98.6	98.6	98.6	98.6	100	100	100	100	100	100	100	100	100	100	81.86
43: czp.1.I.11_NEL	93.95	93.95	93.95	93.95	94.42	94.42	98.14	98.6	98.14	98.14	98.14	98.14	98.14	98.14	98.14	98.14	98.14	98.14	98.14	98.6	98.6	98.6	98.6	98.6	98.6	98.6	98.6	98.6	98.6	98.6	98.6	98.6	98.6	98.6	98.6	98.6	98.6	98.6	100	100	100	100	100	100	100	100	100	100	81.86
44: czp.1.I.12_NEL	93.95	93.95	93.95	93.95	94.42	94.42	98.14	98.6	98.14	98.14	98.14	98.14	98.14	98.14	98.14	98.14	98.14	98.14	98.14	98.6	98.6	98.6	98.6	98.6	98.6	98.6	98.6	98.6	98.6	98.6	98.6	98.6	98.6	98.6	98.6	98.6	98.6	98.6	100	100	100	100	100	100	100	100	100	100	81.86
45: czp.1.I.15_NEL	93.95	93.95	93.95	93.95	94.42	94.42	98.14	98.6	98.14	98.14	98.14	98.14	98.14	98.14	98.14	98.14	98.14	98.14	98.14	98.6	98.6	98.6	98.6	98.6	98.6	98.6	98.6	98.6	98.6	98.6	98.6	98.6	98.6	98.6	98.6	98.6	98.6	98.6	100	100	100	100	100	100	100	100	100	100	81.86
46: czp.1.I.16_NEL	93.95	93.95	93.95	93.95	94.42	94.42	98.14	98.6	98.14	98.14	98.14	98.14	98.14	98.14	98.14	98.14	98.14	98.14	98.14	98.6	98.6	98.6	98.6	98.6	98.6	98.6	98.6	98.6	98.6	98.6	98.6	98.6	98.6	98.6	98.6	98.6	98.6	98.6	100	100	100	100	100	100	100	100	100	100	81.86
47: czp.1.I.17_NEL	93.95	93.95	93.95	93.95	94.42	94.42	98.14	98.6	98.14	98.14	98.14	98.14	98.14	98.14	98.14	98.14	98.14	98.14	98.14	98.6	98.6	98.6	98.6	98.6	98.6	98.6	98.6	98.6	98.6	98.6	98.6	98.6	98.6	98.6	98.6	98.6	98.6	98.6	100	100	100	100	100	100	100	100	100	100	81.86
48: czp.1.I.18_NEL	93.95	93.95	93.95	93.95	94.42	94.42	98.14	98.6	98.14	98.14	98.14	98.14	98.14	98.14	98.14	98.14	98.14	98.14	98.14	98.6	98.6	98.6	98.6	98.6	98.6	98.6	98.6	98.6	98.6	98.6	98.6	98.6	98.6	98.6	98.6	98.6	98.6	98.6	100	100	100	100	100	100	100	100	100	100	81.86
49: czp.2.II.2_dm28c	83.72	83.72	83.72	83.72	84.19	84.19	81.4	81.4	81.4	81.4	81.4	81.4	81.4	81.4	81.4	81.4	81.4	81.4	81.4	81.86	81.86	81.86	81.86	81.86	81.4	81.4	81.4	81.4	81.4	81.4	81.4	81.4	81.4	81.4	81.4	81.4	81.4	81.4	81.86	81.86	81.86	81.86	81.86	81.86	81.86	81.86	81.86	81.86	100
50: czp.2.II.4_dm28c	83.72	83.72	83.72	83.72	84.19	84.19	81.4	81.4	81.4	81.4	81.4	81.4	81.4	81.4	81.4	81.4	81.4	81.4	81.4	81.86	81.86	81.86	81.86	81.86	81.4	81.4	81.4	81.4	81.4	81.4	81.4	81.4	81.4	81.4	81.4	81.4	81.4	81.4	81.86	81.86	81.86	81.86	81.86	81.86	81.86	81.86	81.86	81.86	100
51: czp.3.II.9_NEL	83.72	83.72	83.72	83.72	84.19	84.19	80.93	81.4	80.93	80.93	80.93	80.93	80.93	80.93	80.93	80.93	80.93	80.93	80.93	81.4	81.4	81.4	81.4	81.4	81.86	81.86	81.86	81.86	81.86	81.86	81.86	81.86	81.86	81.86	81.86	81.86	81.86	81.86	81.86	81.86	81.86	81.86	81.86	81.86	81.86	81.86	81.86	81.86	83.26
52: czp.4.II.3_dm28c	78.6	78.6	78.6	78.6	79.07	79.07	76.28	76.28	76.28	76.28	76.28	76.28	76.28	76.28	76.28	76.28	76.28	76.28	76.28	76.74	76.74	76.74	76.74	76.74	76.28	76.28	76.28	76.28	76.28	76.28	76.28	76.28	76.28	76.28	76.28	76.28	76.28	76.28	76.74	76.74	76.74	76.74	76.74	76.74	76.74	76.74	76.74	76.74	90.23
53: czp.4.II.5_dm28c	78.6	78.6	78.6	78.6	79.07	79.07	76.28	76.28	76.28	76.28	76.28	76.28	76.28	76.28	76.28	76.28	76.28	76.28	76.28	76.74	76.74	76.74	76.74	76.74	76.28	76.28	76.28	76.28	76.28	76.28	76.28	76.28	76.28	76.28	76.28	76.28	76.28	76.28	76.74	76.74	76.74	76.74	76.74	76.74	76.74	76.74	76.74	76.74	90.23
54: czp.4.II.6_dm28c	78.6	78.6	78.6	78.6	79.07	79.07	76.28	76.28	76.28	76.28	76.28	76.28	76.28	76.28	76.28	76.28	76.28	76.28	76.28	76.74	76.74	76.74	76.74	76.74	76.28	76.28	76.28	76.28	76.28	76.28	76.28	76.28	76.28	76.28	76.28	76.28	76.28	76.28	76.74	76.74	76.74	76.74	76.74	76.74	76.74	76.74	76.74	76.74	90.23
55: czp.4.II.7_dm28c	78.6	78.6	78.6	78.6	79.07	79.07	76.28	76.28	76.28	76.28	76.28	76.28	76.28	76.28	76.28	76.28	76.28	76.28	76.28	76.74	76.74	76.74	76.74	76.74	76.28	76.28	76.28	76.28	76.28	76.28	76.28	76.28	76.28	76.28	76.28	76.28	76.28	76.28	76.74	76.74	76.74	76.74	76.74	76.74	76.74	76.74	76.74	76.74	90.23
56: czp.4.II.8_dm28c	78.6	78.6	78.6	78.6	79.07	79.07	76.28	76.28	76.28	76.28	76.28	76.28	76.28	76.28	76.28	76.28	76.28	76.28	76.28	76.74	76.74	76.74	76.74	76.74	76.28	76.28	76.28	76.28	76.28	76.28	76.28	76.28	76.28	76.28	76.28	76.28	76.28	76.28	76.74	76.74	76.74	76.74	76.74	76.74	76.74	76.74	76.74	76.74	90.23
57: czp.4.II.5_NEL	83.72	83.72	83.72	83.72	84.19	84.19	80.47	80.93	80.47	80.47	80.47	80.47	80.47	80.47	80.47	80.47	80.47	80.47	80.47	80.93	80.93	80.93	80.93	80.93	81.4	81.4	81.4	81.4	81.4	81.4	81.4	81.4	81.4	81.4	81.4	81.4	81.4	81.4	81.4	81.4	81.4	81.4	81.4	81.4	81.4	81.4	81.4	81.4	86.51
58: czp.4.II.7_NEL	81.86	81.86	81.86	81.86	82.33	82.33	78.6	79.07	78.6	78.6	78.6	78.6	78.6	78.6	78.6	78.6	78.6	78.6	78.6	79.07	79.07	79.07	79.07	79.07	79.53	79.53	79.53	79.53	79.53	79.53	79.53	79.53	79.53	79.53	79.53	79.53	79.53	79.53	79.53	79.53	79.53	79.53	79.53	79.53	79.53	79.53	79.53	79.53	85.58
59: czp.3.II.15_YC6	82.79	83.72	83.72	83.72	83.26	83.26	78.6	79.07	79.53	79.53	79.53	79.53	79.53	79.53	79.53	79.53	79.53	79.53	79.53	79.07	79.07	79.07	79.07	79.07	78.6	78.6	78.6	78.6	78.6	78.6	78.6	78.6	78.6	78.6	78.6	78.6	78.6	78.6	78.6	78.6	78.6	78.6	78.6	78.6	78.6	78.6	78.6	78.6	87.44
60: czp.3.II.4_EL	83.26	84.19	84.19	84.19	83.72	83.72	79.07	79.53	80	80	80	80	80	80	80	80	80	80	80	79.53	79.53	79.53	79.53	79.53	79.07	79.07	79.07	79.07	79.07	79.07	79.07	79.07	79.07	79.07	79.07	79.07	79.07	79.07	79.07	79.07	79.07	79.07	79.07	79.07	79.07	79.07	79.07	79.07	86.98
61: czp.2.II.13_YC6	79.53	80.47	80.47	80.47	80	80	76.28	76.74	77.21	77.21	77.21	77.21	77.21	77.21	77.21	77.21	77.21	77.21	77.21	76.74	76.74	76.74	76.74	76.74	76.28	76.28	76.28	76.28	76.28	76.28	76.28	76.28	76.28	76.28	76.28	76.28	76.28	76.28	76.28	76.28	76.28	76.28	76.28	76.28	76.28	76.28	76.28	76.28	84.19
62: czp.2.II.12_YC6	79.53	80.47	80.47	80.47	80	80	76.28	76.74	77.21	77.21	77.21	77.21	77.21	77.21	77.21	77.21	77.21	77.21	77.21	76.74	76.74	76.74	76.74	76.74	76.28	76.28	76.28	76.28	76.28	76.28	76.28	76.28	76.28	76.28	76.28	76.28	76.28	76.28	76.28	76.28	76.28	76.28	76.28	76.28	76.28	76.28	76.28	76.28	84.19
63: czp.2.II.14_YC6	79.53	80.47	80.47	80.47	80	80	75.35	75.81	76.28	76.28	76.28	76.28	76.28	76.28	76.28	76.28	76.28	76.28	76.28	75.81	75.81	75.81	75.81	75.81	75.35	75.35	75.35	75.35	75.35	75.35	75.35	75.35	75.35	75.35	75.35	75.35	75.35	75.35	75.35	75.35	75.35	75.35	75.35	75.35	75.35	75.35	75.35	75.35	85.12
64: czp.2.II.3_EL	79.53	80.47	80.47	80.47	80	80	75.35	75.81	76.28	76.28	76.28	76.28	76.28	76.28	76.28	76.28	76.28	76.28	76.28	75.81	75.81	75.81	75.81	75.81	75.35	75.35	75.35	75.35	75.35	75.35	75.35	75.35	75.35	75.35	75.35	75.35	75.35	75.35	75.35	75.35	75.35	75.35	75.35	75.35	75.35	75.35	75.35	75.35	85.12
65: czp.2.II.11_YC6	79.07	80	80	80	79.53	79.53	74.88	75.35	75.81	75.81	75.81	75.81	75.81	75.81	75.81	75.81	75.81	75.81	75.81	75.35	75.35	75.35	75.35	75.35	74.88	74.88	74.88	74.88	74.88	74.88	74.88	74.88	74.88	74.88	74.88	74.88	74.88	74.88	74.88	74.88	74.88	74.88	74.88	74.88	74.88	74.88	74.88	74.88	84.65
66: czp.2.II.10_YC6	79.07	80	80	80	79.53	79.53	74.88	75.35	75.81	75.81	75.81	75.81	75.81	75.81	75.81	75.81	75.81	75.81	75.81	75.35	75.35	75.35	75.35	75.35	74.88	74.88	74.88	74.88	74.88	74.88	74.88	74.88	74.88	74.88	74.88	74.88	74.88	74.88	74.88	74.88	74.88	74.88	74.88	74.88	74.88	74.88	74.88	74.88	84.65
[truncated: 17 more columns]
